# Supplementary material for: 4-Amino-3-(4-chloro­phen­yl)-1H-1,2,4-triazole-5(4H)-thione
Source: Acta Crystallogr Sect E Struct Rep Online. 2012 Jan 18;68(Pt 2):o443. doi: 10.1107/S1600536812000785 (PMC3275198; doi:10.1107/S1600536812000785)
Supplement: Supplementary file 1 [file e-68-0o443-sup1.cif]

##############################################################################
#                                                                            #
# This CIF contains the data in a paper accepted for publication in          #
# Acta Crystallographica Section E. It conforms to the requirements of       #
# Notes for Authors for Acta Crystallographica Section E, and has been       #
# peer reviewed under the auspices of the IUCr Commission on Journals.       #
#                                                                            #
# Full details of the Crystallographic Information File format               #
# are given in the paper "The Crystallographic Information File (CIF):       #
# a New Standard Archive File for Crystallography" by S. R. Hall, F. H.      #
# Allen and I. D. Brown [Acta Cryst. (1991), A47, 655-685].                  #
#                                                                            #
# The current version of the core CIF dictionary is obtainable from          #
# ftp://ftp.iucr.org/pub/cif_core.dic.                                       #
#                                                                            #
# Software is freely available for graphical display of the structure(s)     #
# in this CIF. For information consult the CIF software page                 #
# http://www.iucr.org/resources/cif/software.                                #
#                                                                            #
# This file may be used for bona fide research purposes within the           #
# scientific community so long as proper attribution is given to the journal # 
# article from which it was obtained.                                        #
#                                                                            #
##############################################################################
data_I
_audit_creation_method     SHELXL-97
_chemical_name_systematic
;
4-Amino-3-(4-chlorophenyl)-1<i>H</i>-1,2,4-triazole-5(4<i>H</i>)-thione
;
_chemical_name_common     ?
_chemical_formula_moiety     'C8 H7 Cl N4 S'
_chemical_formula_sum     'C8 H7 Cl N4 S'
_chemical_formula_iupac     'C8 H7 Cl N4 S'
_chemical_formula_weight     226.69
_chemical_melting_point     ?
_symmetry_cell_setting     triclinic
_symmetry_space_group_name_H-M     'P -1'
loop_
    _symmetry_equiv_pos_as_xyz
    'x, y, z'
    '-x, -y, -z'
_cell_length_a     6.0765(9)
_cell_length_b     8.0268(7)
_cell_length_c     10.9873(16)
_cell_angle_alpha     72.501(10)
_cell_angle_beta     87.597(10)
_cell_angle_gamma     67.88(2)
_cell_volume     471.94(12)
_cell_formula_units_Z     2
_cell_measurement_reflns_used     25
_cell_measurement_theta_min     1
_cell_measurement_theta_max     60
_cell_measurement_temperature     293(2)
_exptl_crystal_description     needle
_exptl_crystal_colour     yellow
_exptl_crystal_size_max     0.24
_exptl_crystal_size_mid     0.18
_exptl_crystal_size_min     0.12
_exptl_crystal_density_diffrn     1.595
_exptl_crystal_density_meas     ?
_exptl_crystal_density_method     'not measured'
_exptl_crystal_F_000     232
_exptl_absorpt_coefficient_mu     5.351
_exptl_absorpt_correction_type     refdelf
_exptl_absorpt_process_details
;
(SHELXA; Sheldrick, 2008)
;
_exptl_absorpt_correction_T_min     0.1459
_exptl_absorpt_correction_T_max     0.6180
_exptl_special_details
;
;
_diffrn_ambient_temperature     293(2)
_diffrn_radiation_type     CuK\a
_diffrn_radiation_wavelength     1.54184
_diffrn_radiation_source     'fine-focus sealed tube'
_diffrn_radiation_monochromator     graphite
_diffrn_measurement_device_type     'Enraf--Nonius CAD-4'
_diffrn_measurement_method     \w
_diffrn_detector_area_resol_mean     ?
_diffrn_reflns_number     1912
_diffrn_reflns_av_R_equivalents     0.0536
_diffrn_reflns_av_sigmaI/netI     0.0250
_diffrn_reflns_theta_min     4.23
_diffrn_reflns_theta_max     72.52
_diffrn_reflns_theta_full     67.50
_diffrn_measured_fraction_theta_max     0.974
_diffrn_measured_fraction_theta_full     0.982
_diffrn_reflns_limit_h_min     -6
_diffrn_reflns_limit_h_max     7
_diffrn_reflns_limit_k_min     -9
_diffrn_reflns_limit_k_max     9
_diffrn_reflns_limit_l_min     -9
_diffrn_reflns_limit_l_max     13
_diffrn_standards_number     3
_diffrn_standards_interval_count     ?
_diffrn_standards_interval_time     60
_diffrn_standards_decay_%     0
_refine_special_details
;
Refinement of <i>F</i>^2^ against ALL reflections. The weighted <i>R</i>-factor
<i>wR</i> and goodness of fit <i>S</i> are based on <i>F</i>^2^, conventional
<i>R</i>-factors <i>R</i> are based on <i>F</i>, with <i>F</i> set to zero for
negative <i>F</i>^2^. The threshold expression of <i>F</i>^2^ >
\s(<i>F</i>^2^) is used only for calculating <i>R</i>-factors(gt) <i>etc</i>.
and is not relevant to the choice of reflections for refinement.
<i>R</i>-factors based on <i>F</i>^2^ are statistically about twice as large
as those based on <i>F</i>, and <i>R</i>- factors based on ALL data will be
even larger.
;
_reflns_number_total     1818
_reflns_number_gt     1670
_reflns_threshold_expression     I>2\s(I)
_refine_ls_structure_factor_coef     Fsqd
_refine_ls_matrix_type     full
_refine_ls_R_factor_all     0.0832
_refine_ls_R_factor_gt     0.0798
_refine_ls_wR_factor_gt     0.2298
_refine_ls_wR_factor_ref     0.2355
_refine_ls_goodness_of_fit_ref     1.085
_refine_ls_restrained_S_all     1.085
_refine_ls_number_reflns     1818
_refine_ls_number_parameters     173
_refine_ls_number_restraints     0
_refine_ls_hydrogen_treatment     mixed
_refine_ls_weighting_scheme     calc
_refine_ls_weighting_details
         'calc w=1/[\s^2^(Fo^2^)+(0.1913P)^2^+0.1469P] where P=(Fo^2^+2Fc^2^)/3'
_atom_sites_solution_hydrogens     geom
_atom_sites_solution_primary     direct
_atom_sites_solution_secondary     difmap
_refine_ls_shift/su_max     0.000
_refine_ls_shift/su_mean     0.000
_refine_diff_density_max     0.617
_refine_diff_density_min     -0.509
_refine_ls_extinction_method     'SHELXL97 (Sheldrick, 2008)'
_refine_ls_extinction_coef     0.031(8)
_refine_ls_extinction_expression
                                  'Fc^*^=kFc[1+0.001xFc^2^\l^3^/sin(2\q)]^-1/4^'
loop_
    _atom_type_symbol
    _atom_type_description
    _atom_type_scat_dispersion_real
    _atom_type_scat_dispersion_imag
    _atom_type_scat_source
    'C' 'C' 0.0181 0.0091
                         'International Tables Vol C Tables 4.2.6.8 and 6.1.1.4'
    'H' 'H' 0.0000 0.0000
                         'International Tables Vol C Tables 4.2.6.8 and 6.1.1.4'
    'Cl' 'Cl' 0.3639 0.7018
                         'International Tables Vol C Tables 4.2.6.8 and 6.1.1.4'
    'N' 'N' 0.0311 0.0180
                         'International Tables Vol C Tables 4.2.6.8 and 6.1.1.4'
    'S' 'S' 0.3331 0.5567
                         'International Tables Vol C Tables 4.2.6.8 and 6.1.1.4'
_computing_data_collection     '<i>CAD-4 EXPRESS</i> (Enraf--Nonius, 1994)'
_computing_cell_refinement     '<i>CAD-4 EXPRESS</i> (Enraf--Nonius, 1994)'
_computing_data_reduction     'XCAD4 (Harms, 1996)'
_computing_structure_solution     'SHELXS97 (Sheldrick, 2008)'
_computing_structure_refinement     'SHELXL97 (Sheldrick, 2008)'
_computing_molecular_graphics
;
ORTEP-3 (Farrugia, 1997) and PLATON (Spek, 2009)
;
_computing_publication_material
;
SHELXL97 (Sheldrick, 2008) and PLATON (Spek, 2009)
;
loop_
    _atom_site_type_symbol
    _atom_site_label
    _atom_site_fract_x
    _atom_site_fract_y
    _atom_site_fract_z
    _atom_site_U_iso_or_equiv
    _atom_site_adp_type
    _atom_site_calc_flag
    _atom_site_refinement_flags
    _atom_site_occupancy
    _atom_site_symmetry_multiplicity
    _atom_site_disorder_assembly
    _atom_site_disorder_group
    Cl Cl1 0.91511(17) 0.68117(13) -0.30339(8) 0.0585(5) Uani d . 1 1 A .
    S S1 0.31850(16) 0.79307(13) 0.50686(8) 0.0534(5) Uani d . 1 1 . .
    N N1 0.5022(5) 0.7466(4) 0.2844(2) 0.0404(7) Uani d . 1 1 . .
    N N2 0.7683(6) 0.8756(5) 0.2550(3) 0.0569(9) Uani d . 1 1 . .
    N N3 0.6640(6) 0.8820(5) 0.3677(3) 0.0596(9) Uani d . 1 1 . .
    H H3 0.7032 0.9292 0.4196 0.072 Uiso d R 1 1 . .
    N N4 0.3603(7) 0.6528(5) 0.2662(3) 0.0541(8) Uani d . 1 1 . .
    C C1 0.4998(6) 0.8091(5) 0.3885(3) 0.0453(8) Uani d . 1 1 . .
    C C2 0.6627(5) 0.7938(4) 0.2044(3) 0.0407(7) Uani d . 1 1 A .
    C C3 0.7171(5) 0.7637(4) 0.0791(3) 0.0395(7) Uani d . 1 1 . .
    C C4A 0.5509(19) 0.7474(19) 0.0004(9) 0.0404(19) Uani d P 0.50(2) 1 A 1
    H H4A 0.4041 0.7494 0.0291 0.048 Uiso calc PR 0.50(2) 1 A 1
    C C5A 0.6105(19) 0.7284(18) -0.1214(9) 0.048(2) Uani d P 0.50(2) 1 A 1
    H H5A 0.5020 0.7227 -0.1757 0.057 Uiso calc PR 0.50(2) 1 A 1
    C C4B 0.631(2) 0.661(2) 0.0331(10) 0.041(2) Uani d P 0.50(2) 1 A 2
    H H4B 0.5303 0.6072 0.0799 0.050 Uiso calc PR 0.50(2) 1 A 2
    C C5B 0.694(2) 0.636(2) -0.0856(10) 0.047(3) Uani d P 0.50(2) 1 A 2
    H H5B 0.6401 0.5606 -0.1156 0.056 Uiso calc PR 0.50(2) 1 A 2
    C C6 0.8321(6) 0.7185(4) -0.1578(3) 0.0437(8) Uani d . 1 1 . .
    C C7A 0.9891(19) 0.737(2) -0.0863(8) 0.047(2) Uani d P 0.50(2) 1 A 1
    H H7A 1.1338 0.7384 -0.1168 0.057 Uiso calc PR 0.50(2) 1 A 1
    C C8A 0.9324(19) 0.755(2) 0.0335(8) 0.047(2) Uani d P 0.50(2) 1 A 1
    H H8A 1.0451 0.7608 0.0850 0.057 Uiso calc PR 0.50(2) 1 A 1
    C C7B 0.9186(19) 0.831(2) -0.1110(9) 0.046(2) Uani d P 0.50(2) 1 A 2
    H H7B 1.0154 0.8880 -0.1592 0.056 Uiso calc PR 0.50(2) 1 A 2
    C C8B 0.8574(18) 0.856(2) 0.0063(8) 0.041(2) Uani d P 0.50(2) 1 A 2
    H H8B 0.9085 0.9321 0.0371 0.050 Uiso calc PR 0.50(2) 1 A 2
    H H4C 0.394(11) 0.538(9) 0.327(6) 0.095(19) Uiso d . 1 1 . .
    H H4D 0.198(12) 0.724(9) 0.277(6) 0.096(18) Uiso d . 1 1 . .
loop_
    _atom_site_aniso_label
    _atom_site_aniso_U_11
    _atom_site_aniso_U_22
    _atom_site_aniso_U_33
    _atom_site_aniso_U_12
    _atom_site_aniso_U_13
    _atom_site_aniso_U_23
    Cl1 0.0650(7) 0.0717(7) 0.0365(6) -0.0151(5) 0.0119(4) -0.0289(4)
    S1 0.0548(7) 0.0735(7) 0.0408(6) -0.0209(5) 0.0126(4) -0.0356(5)
    N1 0.0407(14) 0.0474(13) 0.0337(13) -0.0068(10) 0.0014(10) -0.0258(11)
    N2 0.0591(18) 0.090(2) 0.0414(16) -0.0351(16) 0.0129(13) -0.0406(15)
    N3 0.0627(19) 0.098(2) 0.0446(16) -0.0400(17) 0.0151(14) -0.0490(17)
    N4 0.0587(19) 0.073(2) 0.0469(17) -0.0299(15) 0.0138(14) -0.0360(15)
    C1 0.0451(17) 0.0584(17) 0.0326(15) -0.0081(14) 0.0023(12) -0.0295(13)
    C2 0.0359(15) 0.0500(16) 0.0358(15) -0.0072(12) -0.0010(11) -0.0238(12)
    C3 0.0373(15) 0.0435(14) 0.0330(14) -0.0024(11) 0.0001(11) -0.0213(11)
    C4A 0.033(4) 0.049(5) 0.035(4) -0.003(4) 0.001(3) -0.023(3)
    C5A 0.050(4) 0.051(5) 0.033(4) -0.005(4) -0.003(3) -0.018(4)
    C4B 0.041(4) 0.053(6) 0.034(4) -0.012(4) 0.008(3) -0.027(4)
    C5B 0.052(5) 0.057(6) 0.038(4) -0.016(5) 0.004(4) -0.030(4)
    C6 0.0419(16) 0.0468(15) 0.0338(16) -0.0026(13) 0.0028(12) -0.0188(12)
    C7A 0.047(4) 0.054(6) 0.040(4) -0.014(4) 0.003(3) -0.020(4)
    C8A 0.045(4) 0.055(6) 0.045(4) -0.012(4) -0.004(3) -0.028(4)
    C7B 0.045(4) 0.048(6) 0.040(4) -0.011(4) 0.010(3) -0.016(4)
    C8B 0.041(4) 0.048(6) 0.042(4) -0.012(4) 0.006(3) -0.030(4)
_geom_special_details
;
All e.s.d.'s (except the e.s.d. in the dihedral angle between two l.s. planes)
are estimated using the full covariance matrix. The cell e.s.d.'s are taken
into account individually in the estimation of e.s.d.'s in distances, angles
and torsion angles; correlations between e.s.d.'s in cell parameters are only
used when they are defined by crystal symmetry. An approximate (isotropic)
treatment of cell e.s.d.'s is used for estimating e.s.d.'s involving l.s.
planes.
;
loop_
    _geom_bond_atom_site_label_1
    _geom_bond_atom_site_label_2
    _geom_bond_site_symmetry_2
    _geom_bond_distance
    _geom_bond_publ_flag
    Cl1 C6 . 1.735(3) ?
    S1 C1 . 1.675(3) ?
    N1 C2 . 1.368(4) ?
    N1 C1 . 1.378(4) ?
    N1 N4 . 1.394(4) ?
    N2 C2 . 1.311(4) ?
    N2 N3 . 1.373(4) ?
    N3 C1 . 1.315(5) ?
    N3 H3 . 0.8572 ?
    N4 H4C . 0.91(6) ?
    N4 H4D . 0.96(7) ?
    C2 C3 . 1.471(4) ?
    C3 C4B . 1.344(8) ?
    C3 C8A . 1.365(9) ?
    C3 C8B . 1.405(9) ?
    C3 C4A . 1.423(8) ?
    C4A C5A . 1.410(9) ?
    C4A H4A . 0.9300 ?
    C5A C6 . 1.368(9) ?
    C5A H5A . 0.9300 ?
    C4B C5B . 1.395(9) ?
    C4B H4B . 0.9300 ?
    C5B C6 . 1.346(9) ?
    C5B H5B . 0.9300 ?
    C6 C7A . 1.339(9) ?
    C6 C7B . 1.421(10) ?
    C7A C8A . 1.381(10) ?
    C7A H7A . 0.9300 ?
    C8A H8A . 0.9300 ?
    C7B C8B . 1.377(10) ?
    C7B H7B . 0.9300 ?
    C8B H8B . 0.9300 ?
loop_
    _geom_angle_atom_site_label_1
    _geom_angle_atom_site_label_2
    _geom_angle_atom_site_label_3
    _geom_angle_site_symmetry_1
    _geom_angle_site_symmetry_3
    _geom_angle
    _geom_angle_publ_flag
    C2 N1 C1 . . 108.7(3) ?
    C2 N1 N4 . . 127.1(3) ?
    C1 N1 N4 . . 124.3(3) ?
    C2 N2 N3 . . 104.2(3) ?
    C1 N3 N2 . . 114.0(3) ?
    C1 N3 H3 . . 123.3 ?
    N2 N3 H3 . . 122.7 ?
    N1 N4 H4C . . 113(4) ?
    N1 N4 H4D . . 109(4) ?
    H4C N4 H4D . . 104(5) ?
    N3 C1 N1 . . 103.3(3) ?
    N3 C1 S1 . . 131.5(3) ?
    N1 C1 S1 . . 125.2(3) ?
    N2 C2 N1 . . 109.8(3) ?
    N2 C2 C3 . . 122.3(3) ?
    N1 C2 C3 . . 127.9(3) ?
    C4B C3 C8A . . 110.6(5) ?
    C4B C3 C8B . . 121.1(5) ?
    C8A C3 C8B . . 30.7(3) ?
    C4B C3 C4A . . 28.1(3) ?
    C8A C3 C4A . . 117.7(5) ?
    C8B C3 C4A . . 111.9(5) ?
    C4B C3 C2 . . 122.7(4) ?
    C8A C3 C2 . . 119.7(4) ?
    C8B C3 C2 . . 116.1(4) ?
    C4A C3 C2 . . 122.6(4) ?
    C5A C4A C3 . . 119.5(6) ?
    C5A C4A H4A . . 120.2 ?
    C3 C4A H4A . . 120.2 ?
    C6 C5A C4A . . 118.3(6) ?
    C6 C5A H5A . . 120.8 ?
    C4A C5A H5A . . 120.8 ?
    C3 C4B C5B . . 119.3(7) ?
    C3 C4B H4B . . 120.4 ?
    C5B C4B H4B . . 120.4 ?
    C6 C5B C4B . . 121.7(6) ?
    C6 C5B H5B . . 119.1 ?
    C4B C5B H5B . . 119.1 ?
    C7A C6 C5B . . 112.0(5) ?
    C7A C6 C5A . . 123.0(5) ?
    C5B C6 C5A . . 30.8(4) ?
    C7A C6 C7B . . 28.6(3) ?
    C5B C6 C7B . . 119.2(5) ?
    C5A C6 C7B . . 113.4(5) ?
    C7A C6 Cl1 . . 118.0(4) ?
    C5B C6 Cl1 . . 121.1(4) ?
    C5A C6 Cl1 . . 119.0(4) ?
    C7B C6 Cl1 . . 119.7(4) ?
    C6 C7A C8A . . 118.8(7) ?
    C6 C7A H7A . . 120.6 ?
    C8A C7A H7A . . 120.6 ?
    C3 C8A C7A . . 122.4(6) ?
    C3 C8A H8A . . 118.8 ?
    C7A C8A H8A . . 118.8 ?
    C8B C7B C6 . . 119.3(7) ?
    C8B C7B H7B . . 120.3 ?
    C6 C7B H7B . . 120.3 ?
    C7B C8B C3 . . 119.3(6) ?
    C7B C8B H8B . . 120.4 ?
    C3 C8B H8B . . 120.4 ?
loop_
    _geom_torsion_atom_site_label_1
    _geom_torsion_atom_site_label_2
    _geom_torsion_atom_site_label_3
    _geom_torsion_atom_site_label_4
    _geom_torsion_site_symmetry_1
    _geom_torsion_site_symmetry_2
    _geom_torsion_site_symmetry_3
    _geom_torsion_site_symmetry_4
    _geom_torsion
    _geom_torsion_publ_flag
    C2 N2 N3 C1 . . . . -0.2(5) ?
    N2 N3 C1 N1 . . . . 1.7(4) ?
    N2 N3 C1 S1 . . . . -177.0(3) ?
    C2 N1 C1 N3 . . . . -2.5(3) ?
    N4 N1 C1 N3 . . . . 178.0(3) ?
    C2 N1 C1 S1 . . . . 176.3(2) ?
    N4 N1 C1 S1 . . . . -3.2(4) ?
    N3 N2 C2 N1 . . . . -1.4(4) ?
    N3 N2 C2 C3 . . . . 178.1(3) ?
    C1 N1 C2 N2 . . . . 2.5(4) ?
    N4 N1 C2 N2 . . . . -178.0(3) ?
    C1 N1 C2 C3 . . . . -176.9(3) ?
    N4 N1 C2 C3 . . . . 2.5(5) ?
    N2 C2 C3 C4B . . . . 172.1(9) ?
    N1 C2 C3 C4B . . . . -8.5(9) ?
    N2 C2 C3 C8A . . . . 24.1(9) ?
    N1 C2 C3 C8A . . . . -156.5(8) ?
    N2 C2 C3 C8B . . . . -10.5(7) ?
    N1 C2 C3 C8B . . . . 168.9(7) ?
    N2 C2 C3 C4A . . . . -154.4(7) ?
    N1 C2 C3 C4A . . . . 25.0(8) ?
    C4B C3 C4A C5A . . . . -83.7(11) ?
    C8A C3 C4A C5A . . . . -1.8(10) ?
    C8B C3 C4A C5A . . . . 31.6(9) ?
    C2 C3 C4A C5A . . . . 176.8(6) ?
    C3 C4A C5A C6 . . . . 2.6(11) ?
    C8A C3 C4B C5B . . . . -28.3(10) ?
    C8B C3 C4B C5B . . . . 3.9(11) ?
    C4A C3 C4B C5B . . . . 82.2(13) ?
    C2 C3 C4B C5B . . . . -178.8(6) ?
    C3 C4B C5B C6 . . . . -2.7(14) ?
    C4B C5B C6 C7A . . . . 31.8(11) ?
    C4B C5B C6 C5A . . . . -86.1(12) ?
    C4B C5B C6 C7B . . . . 1.1(11) ?
    C4B C5B C6 Cl1 . . . . 178.4(7) ?
    C4A C5A C6 C7A . . . . -4.1(11) ?
    C4A C5A C6 C5B . . . . 73.4(10) ?
    C4A C5A C6 C7B . . . . -34.8(9) ?
    C4A C5A C6 Cl1 . . . . 176.3(5) ?
    C5B C6 C7A C8A . . . . -28.2(10) ?
    C5A C6 C7A C8A . . . . 4.5(11) ?
    C7B C6 C7A C8A . . . . 82.8(12) ?
    Cl1 C6 C7A C8A . . . . -175.9(6) ?
    C4B C3 C8A C7A . . . . 32.1(10) ?
    C8B C3 C8A C7A . . . . -84.4(11) ?
    C4A C3 C8A C7A . . . . 2.2(11) ?
    C2 C3 C8A C7A . . . . -176.4(7) ?
    C6 C7A C8A C3 . . . . -3.5(13) ?
    C7A C6 C7B C8B . . . . -83.4(12) ?
    C5B C6 C7B C8B . . . . -0.8(10) ?
    C5A C6 C7B C8B . . . . 33.1(9) ?
    Cl1 C6 C7B C8B . . . . -178.1(5) ?
    C6 C7B C8B C3 . . . . 2.0(11) ?
    C4B C3 C8B C7B . . . . -3.6(10) ?
    C8A C3 C8B C7B . . . . 74.2(9) ?
    C4A C3 C8B C7B . . . . -33.5(9) ?
    C2 C3 C8B C7B . . . . 178.9(6) ?
loop_
    _geom_hbond_atom_site_label_D
    _geom_hbond_atom_site_label_H
    _geom_hbond_atom_site_label_A
    _geom_hbond_site_symmetry_A
    _geom_hbond_distance_DH
    _geom_hbond_distance_HA
    _geom_hbond_distance_DA
    _geom_hbond_angle_DHA
    C4B H4B N4 . 0.93 2.32 2.98 128
    N3 H3 S1 2_676 0.86 2.55 3.332(3) 152
    C5B H5B N4 2_665 0.93 2.72 3.582(8) 155
    C8A H8A N4 1_655 0.93 2.53 3.416(9) 158
    C7B H7B N2 2_775 0.93 2.64 3.541(10) 162
    N4 H4C S1 2_666 0.91(6) 2.70(6) 3.552(4) 155(5)
    N4 H4D N2 1_455 0.96(7) 2.42(7) 3.349(5) 164(5)
data_global
_journal_date_recd_electronic     2011-12-28
_journal_date_accepted     2012-01-08
_journal_name_full     'Acta Crystallographica, Section E'
_journal_year     2012
_journal_volume     68
_journal_issue      2
_journal_page_first     o443
_journal_page_last     o443
_journal_paper_category     QO
_journal_paper_doi     10.1107/S1600536812000785
_journal_coeditor_code     HB6583
_publ_contact_author_name     'Sampath Natarajan'
_publ_contact_author_address
;   Department of Advanced Technology Fusion,
    Konkuk University
    1 Hwayang-dong, Gwangjin-gu
    Seoul 143 701
    Korea
;
_publ_contact_author_email     'sampath@konkuk.ac.kr;sams76@gmail.com'
_publ_contact_author_fax     +82-2-444-6707
_publ_contact_author_phone     +82-2-450-4151
_publ_section_title
;
4-Amino-3-(4-chlorophenyl)-1<i>H</i>-1,2,4-triazole-5(4<i>H</i>)-thione
;
loop_
    _publ_author_name
    _publ_author_address
    'Natarajan, Sampath'
;
Department of Advanced Technology Fusion
Konkuk University
1 Hwayang-dong, Gwangjin-gu
Seoul 143 701
Republic of Korea
;
    'Mathews, Rita'
;
Department of Advanced Technology Fusion
Konkuk University
1 Hwayang-dong, Gwangjin-gu
Seoul 143 701
Republic of Korea
;
