# Supplementary material for: 4-Amino-3-(4-chloro­phen­yl)-1H-1,2,4-triazole-5(4H)-thione
Source: Acta Crystallogr Sect E Struct Rep Online. 2012 Jan 18;68(Pt 2):o443. doi: 10.1107/S1600536812000785 (PMC3275198; doi:10.1107/S1600536812000785)
Supplement: Supplementary file 2 [file e-68-0o443-Isup2.hkl]

#
# h,k,l, Fc-squared, Fo-squared, sigma(Fo-squared) and status flag
#
data_I
_shelx_title ' mnpyhs12 in P1              New: P-1'
_shelx_refln_list_code          4
_shelx_F_calc_maximum      127.29
_exptl_crystal_F_000       232.00
_reflns_d_resolution_high  0.8082
 
loop_
 _symmetry_equiv_pos_as_xyz
 'x, y, z'
 '-x, -y, -z'
 
_cell_length_a     6.0765
_cell_length_b     8.0268
_cell_length_c    10.9873
_cell_angle_alpha  72.501
_cell_angle_beta   87.597
_cell_angle_gamma  67.880
 
_shelx_F_squared_multiplier     1.000
 
loop_
 _refln_index_h
 _refln_index_k
 _refln_index_l
 _refln_F_squared_calc
 _refln_F_squared_meas
 _refln_F_squared_sigma
 _refln_observed_status
   1   0   0      457.23      669.12      6.76 o
   2   0   0       35.33       47.01      3.41 o
   3   0   0      338.38      459.44     48.46 o
   4   0   0       34.00       39.33      3.20 o
   5   0   0      244.93      340.07     20.37 o
   6   0   0       28.95       31.54      1.92 o
  -6   1   0        5.74        6.99      0.32 o
  -5   1   0       15.11       15.34      0.54 o
  -4   1   0       24.93       34.33      0.99 o
  -3   1   0      286.17      306.45      2.98 o
  -2   1   0      227.94      266.61      2.24 o
  -1   1   0      766.98      945.72      3.48 o
   0   1   0       79.75       80.22      2.44 o
   1   1   0     2478.02     2751.69     24.31 o
   2   1   0     2057.63     2275.30     29.47 o
   3   1   0      271.09      342.24      2.86 o
   4   1   0       16.62       16.51      0.49 o
   5   1   0       63.50      101.77      2.24 o
   6   1   0        3.28        5.48      0.40 o
  -6   2   0        5.74        3.74      0.26 o
  -5   2   0       61.50       50.62      1.34 o
  -4   2   0       19.91       20.78      0.66 o
  -3   2   0      154.24      164.80      2.59 o
  -2   2   0      149.87      149.95      1.98 o
  -1   2   0      132.62      166.63      1.64 o
   0   2   0    10195.87    11818.99     71.15 o
   1   2   0       17.76       26.97      0.74 o
   2   2   0       51.22       51.05      1.09 o
   3   2   0        2.68        2.37      0.28 o
   4   2   0       74.95       83.14      1.89 o
   5   2   0      230.20      323.03      4.13 o
   6   2   0       60.89       54.93      1.52 o
  -5   3   0        0.10        0.82      0.26 o
  -4   3   0        6.92        6.77      0.52 o
  -3   3   0       98.38       92.44      2.33 o
  -2   3   0        9.83        9.36      0.41 o
  -1   3   0      320.22      268.66      2.50 o
   0   3   0        3.09        4.40      0.26 o
   1   3   0      234.28      237.58      1.95 o
   2   3   0      733.24      672.50      3.47 o
   3   3   0       48.47       62.33      1.24 o
   4   3   0      190.80      171.76      2.18 o
   5   3   0       64.47       50.60      1.31 o
   6   3   0       29.65       45.61      1.34 o
  -5   4   0        3.69        2.40      0.23 o
  -4   4   0       47.84       52.61      1.52 o
  -3   4   0       15.08       14.82      0.66 o
  -2   4   0       49.32       51.98      1.42 o
  -1   4   0       33.40       23.00      0.70 o
   0   4   0       83.87       85.57      1.47 o
   1   4   0      460.21      420.40      3.06 o
   2   4   0       10.72       16.45      0.49 o
   3   4   0       88.88       95.72      1.59 o
   4   4   0       12.27        6.76      0.35 o
   5   4   0       14.12       11.12      0.42 o
   6   4   0       25.57       34.77      1.04 o
  -4   5   0        0.01       -0.48      0.48 o
  -3   5   0       12.67       13.57      0.62 o
  -2   5   0       70.23       73.65      2.15 o
  -1   5   0      155.49      147.58      2.59 o
   0   5   0        0.29       -0.29      0.47 o
   1   5   0      118.33      130.17      2.06 o
   2   5   0        0.87        0.65      0.25 o
   3   5   0      107.40       95.86      1.85 o
   4   5   0       51.01       51.14      1.43 o
   5   5   0       30.81       28.76      0.84 o
   6   5   0       25.23       20.85      0.63 o
  -3   6   0        0.55        0.22      0.40 o
  -2   6   0        1.05        2.31      0.30 o
  -1   6   0        4.77        4.11      0.34 o
   0   6   0        3.58        4.15      0.34 o
   1   6   0      230.21      196.46      2.66 o
   2   6   0        0.23        0.73      0.25 o
   3   6   0       13.22       14.86      0.47 o
   4   6   0        8.51        8.10      0.37 o
   5   6   0       17.92       15.78      0.48 o
  -2   7   0       29.45       28.37      0.81 o
  -1   7   0        8.40        8.79      0.36 o
   0   7   0       11.05       13.59      0.46 o
   1   7   0       54.03       55.19      1.52 o
   2   7   0        7.74        9.11      0.42 o
   3   7   0      177.68      127.14      2.31 o
   4   7   0        0.06        0.03      0.53 o
   5   7   0       11.29        8.11      0.47 o
   6   7   0        9.35        7.18      0.43 o
  -1   8   0        0.29        0.53      0.15 o
   0   8   0        0.29        0.44      0.21 o
   1   8   0       13.56       13.07      0.46 o
   2   8   0        0.03       -0.47      0.47 o
   3   8   0        2.00        1.61      0.32 o
   4   8   0        8.38        7.38      0.41 o
   5   8   0       13.70       14.82      0.49 o
   6   8   0        0.27       -0.04      0.43 o
   1   9   0        3.38        3.12      0.23 o
   2   9   0        0.03       -0.04      0.33 o
   3   9   0       22.01       27.39      0.82 o
   4   9   0        1.46        1.95      0.26 o
  -4  -9   1        2.78        3.86      0.28 o
  -3  -9   1        0.14       -0.37      0.37 o
  -2  -9   1        0.82        0.77      0.23 o
  -5  -8   1        9.21       11.29      0.50 o
  -4  -8   1        0.55        0.20      0.31 o
  -3  -8   1        0.59        1.04      0.31 o
  -2  -8   1       48.39       52.92      1.54 o
  -1  -8   1        0.46        0.70      0.25 o
   0  -8   1       31.80       28.14      0.76 o
  -6  -7   1        0.66        0.87      0.29 o
  -5  -7   1        5.91        5.05      0.41 o
  -4  -7   1        0.51        0.70      0.30 o
  -3  -7   1        1.60        1.28      0.32 o
  -2  -7   1       14.13       12.91      0.50 o
  -1  -7   1       15.13       12.28      0.47 o
   0  -7   1       56.67       45.26      1.33 o
   1  -7   1        0.13        0.18      0.42 o
   2  -7   1        0.01       -0.25      0.25 o
  -6  -6   1        2.96        2.63      0.41 o
  -5  -6   1       23.07       17.42      0.66 o
  -4  -6   1        3.99        3.38      0.39 o
  -3  -6   1       31.70       29.43      0.83 o
  -2  -6   1       20.34       19.23      0.59 o
  -1  -6   1       24.45       23.83      0.71 o
   0  -6   1       98.03       82.30      1.79 o
   1  -6   1        0.07        0.46      0.46 o
   2  -6   1       49.05       47.05      1.34 o
   3  -6   1        9.58       13.04      0.39 o
  -6  -5   1        1.56        1.79      0.39 o
  -5  -5   1       43.16       51.64      1.40 o
  -4  -5   1       79.36       76.61      1.68 o
  -3  -5   1       45.84       43.88      1.25 o
  -2  -5   1       44.22       52.78      1.29 o
  -1  -5   1       39.69       36.61      0.97 o
   0  -5   1       71.81       65.04      1.46 o
   1  -5   1      112.47      103.64      2.02 o
   2  -5   1        0.26        0.38      0.53 o
   3  -5   1       12.12       10.65      0.52 o
   4  -5   1        1.47        1.70      0.24 o
  -6  -4   1       25.03       36.91      1.13 o
  -5  -4   1        7.88        5.69      0.41 o
  -4  -4   1       32.88       32.86      1.01 o
  -3  -4   1       51.88       57.32      1.36 o
  -2  -4   1       62.23       87.54      1.56 o
  -1  -4   1      640.64      679.98      4.23 o
   0  -4   1      332.41      341.49      3.11 o
   1  -4   1        1.16        1.27      0.27 o
   2  -4   1       23.70       22.44      0.67 o
   3  -4   1        0.20        0.96      0.41 o
   4  -4   1        7.12        5.60      0.50 o
  -5  -3   1       93.37       64.33      1.66 o
  -4  -3   1      585.70      495.51      3.79 o
  -3  -3   1      148.78      131.57      1.72 o
  -2  -3   1      123.53      138.13      1.67 o
  -1  -3   1      245.06      234.85      2.03 o
   0  -3   1       35.15       38.26      0.92 o
   1  -3   1     3521.88     3186.08     41.76 o
   2  -3   1       18.83       24.71      0.74 o
   3  -3   1        0.10       -0.16      0.69 o
   4  -3   1       10.98        9.80      0.61 o
   5  -3   1        7.59        8.79      0.42 o
  -6  -2   1       42.66       52.20      1.40 o
  -5  -2   1       16.12       14.86      0.46 o
  -4  -2   1       66.24       42.90      1.26 o
  -3  -2   1       51.46       57.07      1.10 o
  -2  -2   1      785.33      670.29      3.13 o
  -1  -2   1     1263.30     1135.55     15.72 o
   0  -2   1     1174.85     1161.76     16.24 o
   1  -2   1       39.93       39.33      1.20 o
   2  -2   1      316.39      325.68      3.04 o
   3  -2   1      200.81      202.36      3.08 o
   4  -2   1       16.21       15.19      0.65 o
   5  -2   1        0.16        0.73      0.31 o
   6  -2   1        3.46        2.56      0.23 o
  -6  -1   1       39.05       60.89      1.69 o
  -5  -1   1       34.35       51.89      1.47 o
  -4  -1   1      587.86      713.60      4.99 o
  -3  -1   1      134.10      151.88      1.84 o
  -2  -1   1     1890.62     2161.49     31.47 o
  -1  -1   1        4.48        7.76      0.36 o
   0  -1   1      662.82      844.88     15.04 o
   1  -1   1    16203.49    15861.50     84.42 o
   2  -1   1       26.03       33.76      0.95 o
   3  -1   1       61.59       75.60      1.66 o
   4  -1   1        4.96        5.52      0.42 o
   5  -1   1        3.16        2.19      0.36 o
   6  -1   1       71.08       71.47      1.44 o
  -6   0   1        9.45       11.39      0.45 o
  -5   0   1       85.75      126.60      2.50 o
  -4   0   1        9.77        7.12      0.41 o
  -3   0   1      224.72      299.88      2.69 o
  -2   0   1      995.45      973.48     15.86 o
  -1   0   1      645.26      627.10     15.17 o
   0   0   1        4.00        0.85      0.98 o
   1   0   1      298.60      369.12      1.91 o
   2   0   1      308.59      424.73      2.85 o
   3   0   1      999.38     1249.61      6.35 o
   4   0   1       11.70       13.50      0.49 o
   5   0   1       49.52       68.47      1.82 o
   6   0   1       18.75       24.65      0.74 o
  -6   1   1        0.46        0.82      0.26 o
  -5   1   1        6.00        6.51      1.57 o
  -4   1   1      117.53      143.28     17.34 o
  -3   1   1       90.62       86.88     12.05 o
  -2   1   1      362.84      426.48     28.67 o
  -1   1   1      496.62      496.17      9.09 o
   0   1   1        2.03        3.38      0.54 o
   1   1   1     2925.95     3211.50    420.63 o
   2   1   1      185.85      263.72     36.46 o
   3   1   1        5.66        4.01      1.13 o
   4   1   1       19.55       31.63      7.38 o
   5   1   1       14.25       16.69      0.98 o
   6   1   1       52.36       68.38      5.82 o
   7   1   1       25.07       30.32      0.63 o
  -6   2   1        0.97        1.55      0.20 o
  -5   2   1       81.48       76.98      1.75 o
  -4   2   1       21.69       24.49      0.74 o
  -3   2   1       28.83       32.66      0.97 o
  -2   2   1      145.91      144.91      1.80 o
  -1   2   1        0.90        2.25      0.37 o
   0   2   1     1198.51     1165.51     16.19 o
   1   2   1       28.92       21.70      0.67 o
   2   2   1        6.78        4.67      0.20 o
   3   2   1      132.29       67.90      1.19 o
   4   2   1       12.84       29.77      0.86 o
   5   2   1      142.74      123.04      1.75 o
  -5   3   1        4.72        3.73      0.31 o
  -4   3   1        3.79        2.61      0.40 o
  -3   3   1      235.96      181.06      2.91 o
  -2   3   1        4.66        4.09      0.29 o
  -1   3   1        0.52        0.23      0.31 o
   0   3   1      437.92      388.20      2.51 o
   1   3   1      245.84      247.67      2.22 o
   2   3   1     1317.00     1210.31      5.07 o
   3   3   1        7.75       10.07      0.38 o
   4   3   1       23.82       18.94      0.59 o
   5   3   1        5.24        3.60      0.34 o
   6   3   1        0.09        0.94      0.35 o
  -5   4   1       13.06        9.56      0.32 o
  -4   4   1       46.46       42.44      1.32 o
  -3   4   1        0.54        0.98      0.40 o
  -2   4   1        7.25        6.99      0.42 o
  -1   4   1      256.46      198.33      2.48 o
   0   4   1      189.66      163.74      1.98 o
   1   4   1       31.50       31.38      0.83 o
   2   4   1      116.45      117.42      1.62 o
   3   4   1       92.16       90.49      1.54 o
   4   4   1      445.81      373.51      3.58 o
   5   4   1       28.92       28.12      0.90 o
   6   4   1       32.31       43.14      1.24 o
  -4   5   1        0.04       -0.03      0.47 o
  -3   5   1       39.67       36.69      1.08 o
  -2   5   1        3.45        3.44      0.43 o
  -1   5   1       42.37       37.61      1.03 o
   0   5   1       12.04       11.90      0.41 o
   1   5   1      131.97      100.03      1.72 o
   2   5   1      346.26      298.90      2.91 o
   3   5   1        0.19       -0.39      0.39 o
   4   5   1        7.38        7.95      0.39 o
   5   5   1       63.96       59.55      1.60 o
   6   5   1       35.53       23.68      0.72 o
  -3   6   1        0.96        0.94      0.27 o
  -2   6   1        4.32        4.95      0.43 o
  -1   6   1      110.95      117.30      2.45 o
   0   6   1        1.78        2.36      0.33 o
   1   6   1      169.26      165.05      2.60 o
   2   6   1       45.24       51.41      1.48 o
   3   6   1       11.58        9.40      0.43 o
   4   6   1      449.93      351.90      3.79 o
   5   6   1        0.63        0.29      0.28 o
   6   6   1       14.93       12.15      0.44 o
  -2   7   1        6.28        7.08      0.31 o
  -1   7   1        3.14        4.08      0.29 o
   0   7   1        1.15        1.69      0.26 o
   1   7   1       27.18       27.94      0.80 o
   2   7   1        2.93        2.70      0.31 o
   3   7   1        9.42        8.51      0.39 o
   4   7   1        6.23        6.00      0.34 o
   5   7   1       30.14       27.99      0.80 o
   6   7   1       22.05       23.52      0.73 o
  -1   8   1        4.82        3.59      0.22 o
   0   8   1        5.01        5.87      0.29 o
   1   8   1       25.20       32.83      0.96 o
   2   8   1        0.11        1.57      0.29 o
   3   8   1        0.41        1.11      0.25 o
   4   8   1       47.58       46.63      1.27 o
   5   8   1        4.20        4.59      0.31 o
   6   8   1        3.07        3.46      0.33 o
   1   9   1        0.72        0.29      0.30 o
   2   9   1        2.04        2.91      0.26 o
   3   9   1       15.70       15.04      0.46 o
   4   9   1        0.96        1.03      0.23 o
   5   9   1        2.78        3.31      0.28 o
  -5  -8   2        0.11        0.26      0.52 o
  -4  -8   2        8.18        8.46      0.47 o
  -3  -8   2        2.44        2.95      0.38 o
  -2  -8   2        1.37        1.47      0.32 o
  -1  -8   2        6.98        8.64      0.42 o
   0  -8   2       12.38       11.45      0.36 o
  -6  -7   2        2.56        2.78      0.40 o
  -5  -7   2        4.77        4.58      0.49 o
  -4  -7   2        9.40        6.47      0.49 o
  -3  -7   2        0.16       -0.58      0.58 o
  -2  -7   2        6.69        5.84      0.44 o
  -1  -7   2       12.94       10.19      0.49 o
   0  -7   2       18.67       14.07      0.48 o
   1  -7   2       17.43       21.51      0.64 o
  -6  -6   2        6.14        4.24      0.45 o
  -5  -6   2       11.48       10.12      0.58 o
  -4  -6   2       42.46       35.06      1.11 o
  -3  -6   2      105.21       91.27      2.12 o
  -2  -6   2       19.32       16.70      0.55 o
  -1  -6   2        5.20        5.23      0.37 o
   0  -6   2       26.81       17.85      0.53 o
   1  -6   2       11.02       12.88      0.46 o
   2  -6   2       36.38       36.22      1.01 o
   3  -6   2        0.04       -0.03      0.29 o
  -6  -5   2        0.09        0.38      0.48 o
  -5  -5   2       51.83       54.61      1.56 o
  -4  -5   2        1.18        0.55      0.66 o
  -3  -5   2        9.70        8.11      0.45 o
  -2  -5   2        0.20        0.75      0.25 o
  -1  -5   2       11.07       12.70      0.42 o
   0  -5   2      180.87      169.15      2.41 o
   1  -5   2       20.07       18.05      0.54 o
   2  -5   2        2.43        2.70      0.34 o
   3  -5   2        3.56        2.02      0.36 o
  -5  -4   2      101.89      111.53      2.67 o
  -4  -4   2       79.50      101.80      2.15 o
  -3  -4   2      615.18      683.12      4.61 o
  -2  -4   2       80.52       92.82      1.63 o
  -1  -4   2      191.47      208.92      2.34 o
   0  -4   2       22.17       20.27      0.62 o
   1  -4   2       21.29       22.97      0.73 o
   2  -4   2      589.38      527.16      4.90 o
   3  -4   2        0.39        0.42      0.34 o
   4  -4   2       17.66       13.49      0.52 o
  -6  -3   2        2.53        2.62      0.38 o
  -5  -3   2      106.68      129.20      2.63 o
  -4  -3   2      105.47      115.06      2.20 o
  -3  -3   2       34.51       51.15      1.29 o
  -2  -3   2      138.12      186.99      2.13 o
  -1  -3   2      374.18      395.00      2.87 o
   0  -3   2      329.59      338.25      2.74 o
   1  -3   2       29.34       26.48      0.81 o
   2  -3   2       43.05       43.77      1.27 o
   3  -3   2      120.06      121.22      2.82 o
   4  -3   2       74.63       76.56      2.28 o
   5  -3   2        1.27        0.82      0.31 o
  -5  -2   2       32.27       27.30      0.79 o
  -4  -2   2       38.08       32.66      1.04 o
  -3  -2   2      726.05      699.45      4.26 o
  -2  -2   2       46.91       58.15      1.18 o
  -1  -2   2     1254.41     1121.92     17.17 o
   0  -2   2      121.85       99.23      1.24 o
   1  -2   2       53.99       59.33      1.08 o
   2  -2   2     1317.44     1209.25      6.17 o
   3  -2   2       14.10       13.38      0.54 o
   4  -2   2       70.46       71.80      1.98 o
   5  -2   2        1.44        0.38      0.72 o
  -5  -1   2        7.55        7.89      0.41 o
  -4  -1   2      254.87      210.74      2.63 o
  -3  -1   2        1.18        4.17      0.27 o
  -2  -1   2      238.79      204.43      1.97 o
  -1  -1   2      381.95      338.10      1.98 o
   0  -1   2      724.77      615.57      2.59 o
   1  -1   2     1610.46     1420.86     19.04 o
   2  -1   2       41.44       47.04      1.07 o
   3  -1   2       75.30       90.28      1.88 o
   4  -1   2      169.26      185.68      3.15 o
   5  -1   2        5.46        4.95      0.47 o
   6  -1   2       17.41       15.84      0.45 o
  -6   0   2       21.65       28.40      0.82 o
  -5   0   2       39.01       49.81      1.37 o
  -4   0   2       18.41       26.53      0.80 o
  -3   0   2      102.80      143.84      1.91 o
  -2   0   2      547.86      547.20      3.20 o
  -1   0   2       78.67       88.35      1.31 o
   0   0   2      143.23      179.97      3.57 o
   1   0   2      230.72      243.04      1.98 o
   2   0   2        5.55        6.16      0.46 o
   3   0   2      382.80      431.84      3.73 o
   4   0   2       39.74       47.31      1.31 o
   5   0   2        2.96        4.13      0.39 o
   6   0   2        2.55        3.38      0.30 o
  -6   1   2        6.70        6.72      0.29 o
  -5   1   2       18.67       22.29      0.68 o
  -4   1   2      281.28      348.02      3.77 o
  -3   1   2      268.19      327.97      3.05 o
  -2   1   2       24.50       29.70      0.78 o
  -1   1   2       52.10       31.69      0.99 o
   0   1   2        2.35        2.55      0.38 o
   1   1   2     1914.23     1912.72     20.65 o
   2   1   2        6.93        8.77      0.70 o
   3   1   2       12.10       20.29      0.59 o
   4   1   2        0.34        1.06      0.35 o
   5   1   2       97.13      108.33      2.09 o
   6   1   2       38.35       42.87      1.15 o
   7   1   2        8.19        8.28      0.26 o
  -6   2   2        1.75        1.17      0.15 o
  -5   2   2       84.27       79.42     16.33 o
  -4   2   2       16.14       19.55      2.19 o
  -3   2   2        0.42        1.23      0.19 o
  -2   2   2      950.44      953.29     50.77 o
  -1   2   2      108.42      120.10      0.98 o
   0   2   2      501.52      492.53      5.72 o
   1   2   2      411.63      398.93     62.54 o
   2   2   2      986.39      951.94    340.02 o
   3   2   2      937.57     1174.80    379.00 o
   4   2   2       33.16       48.87     13.44 o
   5   2   2        1.13        0.97      0.22 o
   6   2   2       10.11       12.45      0.41 o
   7   2   2        2.99        2.64      0.17 o
  -5   3   2        3.02        2.39      0.28 o
  -4   3   2       42.06       36.24      1.15 o
  -3   3   2      317.30      284.06      3.33 o
  -2   3   2       22.14       15.86      0.46 o
  -1   3   2        5.55        4.27      0.26 o
   0   3   2     1223.81     1132.76      4.54 o
   1   3   2      232.49      212.78      1.93 o
   2   3   2      732.69      606.32      3.40 o
   3   3   2      225.23      160.71      1.97 o
   4   3   2       92.02       62.01      1.34 o
   5   3   2      530.60      526.72      5.01 o
   6   3   2        6.83        9.58      0.44 o
  -5   4   2       55.09       38.51      0.96 o
  -4   4   2        0.11        0.04      0.57 o
  -3   4   2        0.35        0.36      0.53 o
  -2   4   2      129.93      102.33      2.08 o
  -1   4   2      123.13       95.44      1.74 o
   0   4   2      265.17      228.93      2.34 o
   1   4   2       21.22       19.17      0.58 o
   2   4   2      639.04      651.87      4.18 o
   3   4   2      124.64      108.04      1.87 o
   4   4   2        2.43        2.56      0.33 o
   5   4   2       11.01        6.67      0.46 o
  -4   5   2       12.53       10.78      0.41 o
  -3   5   2       76.90       74.49      2.01 o
  -2   5   2        6.93        4.38      0.42 o
  -1   5   2       10.89       11.57      0.46 o
   0   5   2      312.32      304.34      3.12 o
   1   5   2       11.66       17.98      0.52 o
   2   5   2      860.20      812.44      4.83 o
   3   5   2       24.56       29.19      0.89 o
   4   5   2        2.07        2.56      0.29 o
   5   5   2      436.64      460.38      4.53 o
   6   5   2        2.00        1.91      0.34 o
  -3   6   2        4.96        4.75      0.38 o
  -2   6   2        0.04        1.37      0.33 o
  -1   6   2       91.48       92.16      2.09 o
   0   6   2        3.66        4.42      0.36 o
   1   6   2       10.20       11.22      0.42 o
   2   6   2      170.22      167.38      2.47 o
   3   6   2        2.52        2.96      0.31 o
   4   6   2       42.21       36.42      1.10 o
   5   6   2       14.12       11.75      0.45 o
   6   6   2       16.44       12.87      0.43 o
  -2   7   2        2.22        3.20      0.27 o
  -1   7   2        5.64        6.60      0.39 o
   0   7   2        2.19        3.50      0.32 o
   1   7   2       13.40       12.69      0.49 o
   2   7   2       67.96       78.33      1.95 o
   3   7   2        4.98        4.64      0.35 o
   4   7   2        0.09        0.14      0.49 o
   5   7   2       32.45       32.35      1.00 o
   6   7   2        6.31        6.41      0.34 o
  -1   8   2       19.04       20.03      0.58 o
   0   8   2        6.50        8.22      0.33 o
   1   8   2        0.02        0.59      0.23 o
   2   8   2        4.77        7.22      0.39 o
   3   8   2        3.60        5.77      0.35 o
   4   8   2       33.86       40.71      1.13 o
   5   8   2        1.64        1.76      0.22 o
   6   8   2        0.38        0.19      0.32 o
   0   9   2        0.71        1.02      0.15 o
   1   9   2       12.94       14.89      0.41 o
   2   9   2        0.26        0.42      0.20 o
   3   9   2        1.08        0.98      0.20 o
   4   9   2        1.47        2.02      0.21 o
   5   9   2        1.52        1.68      0.24 o
  -4  -8   3        3.65        4.48      0.38 o
  -3  -8   3        1.26        1.16      0.29 o
  -2  -8   3        0.17        0.58      0.28 o
  -1  -8   3        0.53        0.74      0.22 o
  -6  -7   3        4.55        3.35      0.39 o
  -5  -7   3        3.87        2.78      0.49 o
  -4  -7   3       10.56        8.69      0.55 o
  -3  -7   3       16.31       12.76      0.66 o
  -2  -7   3       43.71       38.99      1.11 o
  -1  -7   3        1.49        1.80      0.37 o
   0  -7   3        0.02        0.67      0.25 o
   1  -7   3        0.19       -0.14      0.29 o
  -6  -6   3        0.05       -0.67      0.67 o
  -5  -6   3        0.47        0.66      0.45 o
  -4  -6   3       47.09       35.18      1.03 o
  -3  -6   3       10.29        9.49      0.52 o
  -2  -6   3        5.59        4.30      0.42 o
  -1  -6   3        1.77        1.78      0.36 o
   0  -6   3        7.10        5.61      0.39 o
   1  -6   3       23.53       24.22      0.71 o
   2  -6   3        3.54        2.92      0.28 o
  -6  -5   3        1.33       -0.31      0.86 o
  -5  -5   3       10.04       10.88      0.62 o
  -4  -5   3       52.58       44.92      1.41 o
  -3  -5   3       30.37       29.29      0.91 o
  -2  -5   3      210.53      226.58      3.22 o
  -1  -5   3        7.42        8.01      0.42 o
   0  -5   3       81.17       68.19      1.71 o
   1  -5   3       12.68       13.90      0.48 o
   2  -5   3        4.04        2.96      0.37 o
   3  -5   3       82.22       75.90      1.67 o
  -6  -4   3        1.64        2.11      0.53 o
  -5  -4   3       27.44       27.95      0.92 o
  -4  -4   3       77.69       86.58      2.33 o
  -3  -4   3      141.42      163.52      2.82 o
  -2  -4   3       23.17       18.42      0.63 o
  -1  -4   3       42.64       53.62      1.35 o
   0  -4   3      105.88       95.47      1.77 o
   1  -4   3       46.91       48.26      1.34 o
   2  -4   3      144.66      131.63      2.47 o
   3  -4   3        9.55        7.44      0.50 o
   4  -4   3       62.88       48.87      1.37 o
  -6  -3   3      100.31       96.20      2.10 o
  -5  -3   3       39.18       37.88      1.12 o
  -4  -3   3        0.08        0.69      0.34 o
  -3  -3   3       35.64       57.80      1.66 o
  -2  -3   3      206.54      237.29      2.54 o
  -1  -3   3       21.32       17.04      0.51 o
   0  -3   3      272.62      256.55      2.43 o
   1  -3   3      112.98       99.46      1.68 o
   2  -3   3        0.77       -0.10      0.52 o
   3  -3   3      120.91      118.98      2.57 o
   4  -3   3       11.66       11.01      0.55 o
   5  -3   3       38.88       31.98      0.86 o
  -5  -2   3       57.74       66.41      1.70 o
  -4  -2   3        7.19        8.61      0.40 o
  -3  -2   3      369.36      369.51      3.52 o
  -2  -2   3       21.85       43.33      1.11 o
  -1  -2   3       39.29       54.50      1.12 o
   0  -2   3       13.41       13.33      0.41 o
   1  -2   3       48.17       50.38      1.13 o
   2  -2   3      758.06      667.45      4.88 o
   3  -2   3        1.83        1.75      0.40 o
   4  -2   3       67.87       73.58      2.01 o
   5  -2   3        9.53        9.25      0.54 o
  -5  -1   3       62.37       53.15      1.50 o
  -4  -1   3      189.51      155.05      2.39 o
  -3  -1   3       61.14       45.35      1.19 o
  -2  -1   3        1.46        0.68      0.69 o
  -1  -1   3     1053.07      932.91      3.92 o
   0  -1   3        3.51        2.03      0.27 o
   1  -1   3        0.82        0.43      0.17 o
   2  -1   3       79.65       72.75      1.42 o
   3  -1   3        3.86        5.62      0.39 o
   4  -1   3      152.31      149.29      2.89 o
   5  -1   3       40.87       39.80      1.19 o
   6  -1   3        0.02        0.04      0.25 o
  -6   0   3       28.82       27.45      0.84 o
  -5   0   3        0.39        0.19      0.26 o
  -4   0   3       85.35       74.13      1.69 o
  -3   0   3      591.43      524.21      3.88 o
  -2   0   3     1040.20      841.19      4.32 o
  -1   0   3        2.87        2.35      0.35 o
   0   0   3      312.55      285.86      2.53 o
   1   0   3      413.02      342.72      2.25 o
   2   0   3      635.56      581.75      3.68 o
   3   0   3       34.08       40.59      1.16 o
   4   0   3       62.17       71.67      1.91 o
   5   0   3        6.11        6.67      0.42 o
   6   0   3       40.45       37.61      1.02 o
  -6   1   3       18.53       19.72      0.59 o
  -5   1   3        1.25        2.47      0.33 o
  -4   1   3      279.09      369.58      3.94 o
  -3   1   3       11.54       12.97      0.44 o
  -2   1   3       41.33       31.82      0.92 o
  -1   1   3     1664.52     1953.15     23.64 o
   0   1   3      404.96      435.51      2.42 o
   1   1   3      637.41      620.04      3.16 o
   2   1   3        0.67        1.31      0.33 o
   3   1   3      398.73      472.96      3.94 o
   4   1   3      183.22      215.85      3.00 o
   5   1   3       26.29       30.49      0.92 o
   6   1   3        0.40       -0.10      0.39 o
  -6   2   3       25.40       21.85      0.58 o
  -5   2   3        1.08        0.93      0.28 o
  -4   2   3        0.28        0.60      0.30 o
  -3   2   3       52.82       54.09      1.45 o
  -2   2   3     1139.86     1138.30      5.21 o
  -1   2   3       61.29       49.03      0.94 o
   0   2   3        9.03        8.63      0.39 o
   1   2   3     3017.67     3027.02     29.38 o
   2   2   3      205.68      211.62      2.15 o
   3   2   3     1083.56     1389.29      6.74 o
   4   2   3      106.25      149.73      2.65 o
   5   2   3       19.74       22.73      0.68 o
   6   2   3      173.41      162.56      2.07 o
   7   2   3        1.35        1.59      0.15 o
  -5   3   3       49.08       46.89      5.13 o
  -4   3   3      192.29      170.65     38.71 o
  -3   3   3        9.77       10.48      1.25 o
  -2   3   3       18.71       21.33      1.28 o
  -1   3   3      188.50      193.33      6.99 o
   0   3   3      645.98      623.57      3.03 o
   1   3   3      208.13      196.99     13.48 o
   2   3   3      132.19      133.33     31.72 o
   3   3   3      800.59      800.57    362.53 o
   4   3   3        3.43        3.77      2.06 o
   5   3   3        5.70       10.72      4.49 o
   6   3   3       13.84       18.80      6.55 o
   7   3   3       10.24       10.87      0.33 o
  -5   4   3        0.92        0.59      0.20 o
  -4   4   3        2.58        2.61      0.34 o
  -3   4   3      120.79      106.58      2.19 o
  -2   4   3      241.77      225.96      2.90 o
  -1   4   3        2.19        2.77      0.28 o
   0   4   3      102.16      112.23      1.72 o
   1   4   3      416.85      412.12      3.11 o
   2   4   3       72.59      100.37      1.59 o
   3   4   3      938.49      822.52      4.92 o
   4   4   3        2.83        3.19      0.30 o
   5   4   3        0.73        0.20      0.59 o
   6   4   3      113.52       96.86      2.33 o
  -4   5   3       25.37       17.42      0.50 o
  -3   5   3       13.80       13.54      0.54 o
  -2   5   3       44.32       36.30      1.05 o
  -1   5   3        4.04        3.49      0.33 o
   0   5   3      394.35      351.94      3.38 o
   1   5   3       11.85       13.56      0.41 o
   2   5   3        1.38        1.77      0.26 o
   3   5   3      216.72      212.19      2.82 o
   4   5   3        0.43        0.77      0.31 o
   5   5   3       87.47       68.28      1.94 o
   6   5   3       14.00        8.56      0.54 o
  -3   6   3       67.87       62.10      1.50 o
  -2   6   3       12.50       10.53      0.48 o
  -1   6   3       49.73       43.64      1.25 o
   0   6   3       11.87       13.35      0.46 o
   1   6   3        5.96        5.22      0.34 o
   2   6   3       38.97       36.09      1.03 o
   3   6   3       15.53       17.57      0.52 o
   4   6   3        0.24        0.38      0.25 o
   5   6   3        6.67        7.69      0.41 o
   6   6   3        0.65        0.40      0.28 o
  -2   7   3       11.21       11.09      0.41 o
  -1   7   3        5.72        6.51      0.37 o
   0   7   3       62.74       53.76      1.52 o
   1   7   3       47.87       44.70      1.25 o
   2   7   3        1.25        2.06      0.32 o
   3   7   3        0.46        0.82      0.26 o
   4   7   3        0.28        1.12      0.26 o
   5   7   3       27.90       32.60      0.96 o
   6   7   3        2.20        3.25      0.27 o
  -1   8   3       47.93       53.39      1.17 o
   0   8   3        0.25       -0.37      0.41 o
   1   8   3        4.06        3.48      0.34 o
   2   8   3       42.70       45.56      1.25 o
   3   8   3        9.95       11.28      0.44 o
   4   8   3        5.38        6.64      0.34 o
   5   8   3        8.09        8.88      0.35 o
   6   8   3        8.61       13.25      0.41 o
   0   9   3        0.27       -0.14      0.24 o
   1   9   3       30.45       40.36      0.95 o
   2   9   3        3.68        4.01      0.25 o
   3   9   3        3.26        4.54      0.25 o
   4   9   3        3.28        5.34      0.24 o
   5   9   3        0.37        1.01      0.19 o
  -3  -8   4        2.97        4.68      0.27 o
  -2  -8   4        2.68        3.57      0.23 o
  -5  -7   4        0.00       -0.57      0.61 o
  -4  -7   4        3.11        2.69      0.39 o
  -3  -7   4       17.90       16.40      0.62 o
  -2  -7   4       11.00        9.95      0.52 o
  -1  -7   4        1.08        1.50      0.29 o
   0  -7   4        1.59        1.45      0.24 o
  -6  -6   4        0.08        0.50      0.57 o
  -5  -6   4       11.29       10.28      0.64 o
  -4  -6   4       12.67       11.32      0.63 o
  -3  -6   4        7.28        7.26      0.53 o
  -2  -6   4        6.69        7.08      0.51 o
  -1  -6   4       30.94       34.26      1.03 o
   0  -6   4        0.08       -0.28      0.57 o
   1  -6   4       24.58       28.72      0.92 o
   2  -6   4       12.30       13.09      0.40 o
  -6  -5   4       24.02       15.72      0.69 o
  -5  -5   4        0.26        0.37      0.89 o
  -4  -5   4       43.76       31.53      0.95 o
  -3  -5   4       12.09       10.76      0.56 o
  -2  -5   4       97.03       86.25      2.28 o
  -1  -5   4        2.64        1.47      0.40 o
   0  -5   4        8.06        7.24      0.44 o
   1  -5   4       24.29       25.96      0.80 o
   2  -5   4        1.90        2.97      0.33 o
   3  -5   4       39.95       38.43      1.05 o
  -6  -4   4        2.68        2.81      0.41 o
  -5  -4   4      118.31       86.57      2.47 o
  -4  -4   4       67.20       53.43      1.56 o
  -3  -4   4       20.11       19.97      0.63 o
  -2  -4   4       20.60       20.72      0.60 o
  -1  -4   4       11.94       12.02      0.47 o
   0  -4   4       35.26       32.22      0.94 o
   1  -4   4       73.13       76.76      1.82 o
   2  -4   4       19.70       18.44      0.58 o
   3  -4   4        1.23        1.09      0.40 o
   4  -4   4       16.99       18.82      0.58 o
  -6  -3   4        0.77        0.18      0.55 o
  -5  -3   4       11.15       13.19      0.59 o
  -4  -3   4       27.48       29.58      0.89 o
  -3  -3   4       51.95       61.44      1.80 o
  -2  -3   4      325.29      403.20      4.19 o
  -1  -3   4       87.22      110.90      2.04 o
   0  -3   4        2.48        2.56      0.26 o
   1  -3   4        0.01        0.40      0.23 o
   2  -3   4        5.42        4.27      0.36 o
   3  -3   4      123.54      114.82      2.50 o
   4  -3   4        0.72        0.51      0.68 o
  -6  -2   4        4.68        4.73      0.30 o
  -5  -2   4       90.47       86.55      1.91 o
  -4  -2   4       33.82       29.76      0.93 o
  -3  -2   4      265.01      270.49      3.20 o
  -2  -2   4       36.52       37.67      1.05 o
  -1  -2   4       43.42       37.58      1.11 o
   0  -2   4      477.43      433.71      3.12 o
   1  -2   4        3.44        2.75      0.24 o
   2  -2   4       20.47       17.37      0.53 o
   3  -2   4        5.04        5.29      0.43 o
   4  -2   4        0.97        1.20      0.45 o
   5  -2   4       21.88       20.74      0.61 o
  -5  -1   4      134.33      181.11      2.80 o
  -4  -1   4       35.23       41.59      1.21 o
  -3  -1   4       61.54       63.54      1.44 o
  -2  -1   4      571.79      635.81      3.97 o
  -1  -1   4     1426.94     1544.79      5.92 o
   0  -1   4        3.23        2.80      0.24 o
   1  -1   4       42.92       38.40      1.06 o
   2  -1   4      397.20      349.43      3.48 o
   3  -1   4       82.70       71.10      1.99 o
   4  -1   4       45.11       44.78      1.38 o
   5  -1   4       17.95       15.97      0.65 o
   6  -1   4        1.18        1.38      0.26 o
  -6   0   4        3.70        3.30      0.25 o
  -5   0   4       17.35       15.50      0.53 o
  -4   0   4       88.23       80.30      1.94 o
  -3   0   4      568.89      455.89      4.05 o
  -2   0   4       35.32       32.18      0.98 o
  -1   0   4       12.81        9.70      0.37 o
   0   0   4      764.22      705.40      3.52 o
   1   0   4      293.37      228.94      2.12 o
   2   0   4      162.14      134.82      2.06 o
   3   0   4       18.17       18.58      0.60 o
   4   0   4      129.98      115.39      2.55 o
   5   0   4       12.95        9.94      0.51 o
   6   0   4        0.27        0.53      0.26 o
  -6   1   4       27.83       22.09      0.62 o
  -5   1   4       67.56       55.45      1.56 o
  -4   1   4       35.89       27.88      0.84 o
  -3   1   4       32.04       34.74      0.98 o
  -2   1   4        4.82        4.37      0.25 o
  -1   1   4     2184.27     1954.37     27.56 o
   0   1   4        5.29        3.88      0.28 o
   1   1   4      133.34      124.20      1.40 o
   2   1   4     1263.22     1319.90      5.73 o
   3   1   4       42.24       53.17      1.50 o
   4   1   4      391.14      427.76      4.46 o
   5   1   4        6.90        6.09      0.39 o
   6   1   4        1.29        1.00      0.25 o
  -6   2   4       19.95       17.58      0.50 o
  -5   2   4        3.67        4.58      0.35 o
  -4   2   4      174.35      208.97      3.15 o
  -3   2   4      433.38      536.69      4.60 o
  -2   2   4      101.88      105.77      1.83 o
  -1   2   4      539.82      561.39      3.40 o
   0   2   4      105.07      114.32      1.65 o
   1   2   4     1320.45     1146.53      4.87 o
   2   2   4       11.61        8.04      0.34 o
   3   2   4        6.82        8.64      0.41 o
   4   2   4      357.46      516.58      4.73 o
   5   2   4        0.08        1.34      0.29 o
   6   2   4       42.10       46.03      1.13 o
   7   2   4        7.54        9.22      0.27 o
  -5   3   4       10.68       14.66      0.44 o
  -4   3   4        9.52       10.09      0.47 o
  -3   3   4        2.90        2.91      0.37 o
  -2   3   4      719.41      731.29      4.86 o
  -1   3   4      485.91      463.33      3.27 o
   0   3   4       54.72       46.31      0.95 o
   1   3   4      246.25      229.71      2.26 o
   2   3   4       68.03       79.59      1.49 o
   3   3   4        5.61       12.91      0.45 o
   4   3   4      203.47      240.29      3.40 o
   5   3   4        0.12       -0.44      0.71 o
   6   3   4        1.64        2.09      0.29 o
   7   3   4        4.15        3.17      0.15 o
  -5   4   4        1.66        1.48      0.23 o
  -4   4   4       53.02       47.38      6.01 o
  -3   4   4        3.60        3.54      1.01 o
  -2   4   4       46.38       49.21      1.18 o
  -1   4   4      326.74      337.83      9.18 o
   0   4   4       34.77       38.11      1.05 o
   1   4   4      771.41      766.27     45.07 o
   2   4   4       63.95       65.25      3.20 o
   3   4   4       42.58       37.95      6.40 o
   4   4   4       36.57       30.57     19.31 o
   5   4   4        3.48        8.54      4.68 o
   6   4   4       82.11      178.61     99.61 o
   7   4   4        6.47       10.49      0.31 o
  -4   5   4       10.38        9.82      0.40 o
  -3   5   4        7.55        8.55      0.47 o
  -2   5   4      215.89      202.53      2.99 o
  -1   5   4       13.04       12.73      0.46 o
   0   5   4      375.19      402.23      3.70 o
   1   5   4        0.61        0.31      0.43 o
   2   5   4       67.87       60.83      1.43 o
   3   5   4      154.29      118.94      2.04 o
   4   5   4       12.66       12.14      0.46 o
   5   5   4       17.14       14.86      0.57 o
   6   5   4       11.28        6.98      0.54 o
  -3   6   4       76.82       78.83      1.73 o
  -2   6   4       16.51       16.35      0.55 o
  -1   6   4       31.39       29.73      0.89 o
   0   6   4       14.90       13.99      0.47 o
   1   6   4       78.96       78.27      1.71 o
   2   6   4      155.16      157.15      2.38 o
   3   6   4        0.35        0.89      0.24 o
   4   6   4       45.98       36.90      1.05 o
   5   6   4        0.38       -0.09      0.61 o
   6   6   4       10.65        8.67      0.55 o
  -2   7   4        2.17        1.66      0.28 o
  -1   7   4        8.05        9.04      0.42 o
   0   7   4      247.83      278.91      3.28 o
   1   7   4       14.69       14.26      0.50 o
   2   7   4        4.01        3.80      0.33 o
   3   7   4       77.39       84.47      1.77 o
   4   7   4       22.94       28.60      0.83 o
   5   7   4       31.78       43.95      1.25 o
   6   7   4        5.21        7.98      0.38 o
  -1   8   4        1.92        1.57      0.22 o
   0   8   4        0.23       -0.40      0.40 o
   1   8   4        0.90        2.81      0.30 o
   2   8   4      118.64      121.06      2.11 o
   3   8   4       23.38       21.36      0.66 o
   4   8   4        6.91        6.45      0.31 o
   5   8   4       12.19       16.77      0.49 o
   6   8   4        0.02       -0.20      0.35 o
   0   9   4       54.53       51.01      1.02 o
   1   9   4        7.55        8.07      0.32 o
   2   9   4        1.28        1.40      0.23 o
   3   9   4        0.00        0.49      0.19 o
   4   9   4        3.57        4.51      0.25 o
   5   9   4        2.75        3.53      0.26 o
  -4  -7   5        6.85        7.37      0.36 o
  -3  -7   5        7.99        9.25      0.39 o
  -2  -7   5        0.01        0.44      0.22 o
  -1  -7   5        2.05        1.50      0.23 o
   0  -7   5        2.03        2.28      0.17 o
  -5  -6   5        4.28        4.27      0.48 o
  -4  -6   5        0.18        0.05      0.65 o
  -3  -6   5       19.64       16.22      0.67 o
  -2  -6   5        0.02       -0.55      0.74 o
  -1  -6   5       27.85       27.25      0.84 o
   0  -6   5        0.42        0.54      0.26 o
   1  -6   5        1.76        1.78      0.22 o
  -6  -5   5        3.07        3.36      0.39 o
  -5  -5   5        1.04        0.55      0.80 o
  -4  -5   5       40.52       32.96      0.98 o
  -3  -5   5       27.66       27.56      0.86 o
  -2  -5   5       27.75       34.87      1.12 o
  -1  -5   5        9.08        8.03      0.54 o
   0  -5   5        0.06        0.23      0.58 o
   1  -5   5        8.53        8.96      0.46 o
   2  -5   5       15.75       16.89      0.52 o
  -6  -4   5       24.26       20.14      0.65 o
  -5  -4   5       10.08       10.35      0.60 o
  -4  -4   5       34.81       27.66      0.83 o
  -3  -4   5        0.34       -0.67      0.76 o
  -2  -4   5       30.41       26.92      0.84 o
  -1  -4   5       82.01       86.16      2.17 o
   0  -4   5       63.63       55.36      1.46 o
   1  -4   5        0.19        0.41      0.47 o
   2  -4   5        0.12        0.04      0.47 o
   3  -4   5        5.16        4.96      0.35 o
  -6  -3   5        3.65        3.51      0.27 o
  -5  -3   5        0.85        1.11      0.30 o
  -4  -3   5       22.17       16.46      0.58 o
  -3  -3   5        3.35        3.17      0.37 o
  -2  -3   5      263.69      225.46      3.14 o
  -1  -3   5        1.51        3.56      0.34 o
   0  -3   5       14.05       11.25      0.44 o
   1  -3   5       91.15       85.04      1.90 o
   2  -3   5        0.09        0.41      0.31 o
   3  -3   5       11.06       11.23      0.55 o
   4  -3   5        0.66        0.69      0.30 o
  -6  -2   5       22.98       34.71      0.99 o
  -5  -2   5       60.45       72.34      1.79 o
  -4  -2   5      224.55      264.07      3.42 o
  -3  -2   5       90.87       99.53      2.11 o
  -2  -2   5        0.79        0.00      0.60 o
  -1  -2   5       38.31       44.84      1.18 o
   0  -2   5      654.63      659.39      4.78 o
   1  -2   5        7.97        5.57      0.32 o
   2  -2   5        0.27       -0.18      0.48 o
   3  -2   5       91.38       77.53      2.05 o
   4  -2   5        4.15        4.31      0.46 o
   5  -2   5       13.06       14.40      0.47 o
  -6  -1   5        3.76        3.68      0.25 o
  -5  -1   5       22.57       18.72      0.56 o
  -4  -1   5        3.12        4.20      0.35 o
  -3  -1   5      274.23      262.46      3.01 o
  -2  -1   5      908.29      862.45      5.01 o
  -1  -1   5      132.51      127.43      1.68 o
   0  -1   5       47.15       42.71      1.08 o
   1  -1   5      116.99       92.05      1.62 o
   2  -1   5      153.98      111.63      2.05 o
   3  -1   5       29.69       27.38      0.79 o
   4  -1   5        0.04       -0.35      0.60 o
   5  -1   5       40.52       40.70      1.20 o
  -6   0   5        6.54        9.80      0.33 o
  -5   0   5       70.96      100.54      2.14 o
  -4   0   5        8.81       14.58      0.57 o
  -3   0   5      116.97      133.22      2.40 o
  -2   0   5       61.49       93.56      1.70 o
  -1   0   5      625.53      703.03      3.90 o
   0   0   5     1435.50     1554.20      5.84 o
   1   0   5        2.89        2.74      0.27 o
   2   0   5       79.21       68.41      1.64 o
   3   0   5      135.44      112.11      2.47 o
   4   0   5        0.20        0.11      0.64 o
   5   0   5       62.60       54.52      1.52 o
   6   0   5        2.42        3.32      0.34 o
  -6   1   5        8.25        6.58      0.25 o
  -5   1   5      115.71       93.23      1.95 o
  -4   1   5        9.28       11.86      0.50 o
  -3   1   5      170.80      125.19      2.35 o
  -2   1   5      617.52      519.87      4.18 o
  -1   1   5      165.96      141.65      1.83 o
   0   1   5     1394.15     1474.15     23.15 o
   1   1   5        6.84        5.75      0.27 o
   2   1   5      819.11      736.96      4.53 o
   3   1   5        0.33        0.88      0.34 o
   4   1   5       20.76       39.73      1.12 o
   5   1   5       72.79       67.46      1.75 o
   6   1   5        0.05       -0.05      0.39 o
  -6   2   5       25.29       12.53      0.34 o
  -5   2   5       81.59       58.11      1.45 o
  -4   2   5      269.13      242.24      3.42 o
  -3   2   5      129.39      106.93      2.13 o
  -2   2   5        2.96        3.55      0.42 o
  -1   2   5     1999.14     1591.19      6.45 o
   0   2   5      479.49      448.82      3.11 o
   1   2   5      219.42      196.19      2.04 o
   2   2   5       85.08       81.92      1.45 o
   3   2   5        5.62        5.31      0.36 o
   4   2   5       42.03       50.94      1.41 o
   5   2   5       12.98       13.29      0.48 o
   6   2   5        0.03        0.06      0.20 o
  -5   3   5       41.29       41.94      1.09 o
  -4   3   5       13.27       17.12      0.59 o
  -3   3   5       56.64       65.37      1.87 o
  -2   3   5       78.60       85.40      1.88 o
  -1   3   5       78.96       76.37      1.49 o
   0   3   5      671.70      738.43      4.28 o
   1   3   5       57.37       70.11      1.47 o
   2   3   5      450.84      338.57      3.40 o
   3   3   5       55.65       44.15      1.28 o
   4   3   5       55.07       54.84      1.55 o
   5   3   5        1.66        1.92      0.34 o
   6   3   5        0.88        1.11      0.22 o
  -5   4   5       20.58       13.80      0.42 o
  -4   4   5      228.43      284.50      3.41 o
  -3   4   5       85.35      104.26      2.36 o
  -2   4   5       31.29       35.48      1.03 o
  -1   4   5      394.14      394.43      3.63 o
   0   4   5        1.25        0.94      0.27 o
   1   4   5      856.99      774.13      4.66 o
   2   4   5       28.02       32.36      0.96 o
   3   4   5       52.55       56.74      1.48 o
   4   4   5      192.25      227.92      3.64 o
   5   4   5       11.31       19.42      0.73 o
   6   4   5       26.99       41.51      1.18 o
   7   4   5        3.96        2.30      0.13 o
  -4   5   5        0.40        0.63      0.17 o
  -3   5   5       11.46       10.10      1.00 o
  -2   5   5      405.55      403.07     29.66 o
  -1   5   5       72.87       89.61      4.82 o
   0   5   5        6.04        8.29      0.46 o
   1   5   5       24.42       22.46      2.52 o
   2   5   5       11.14       10.42      0.71 o
   3   5   5      295.44      331.44     14.33 o
   4   5   5       13.36       14.03      0.44 o
   5   5   5       52.67       59.24     69.45 o
   6   5   5        7.71       24.62     13.59 o
   7   5   5        2.11        2.53      0.14 o
  -3   6   5        6.11        6.30      0.39 o
  -2   6   5       17.47       21.61      0.69 o
  -1   6   5        0.50        1.05      0.29 o
   0   6   5       49.86       49.64      1.49 o
   1   6   5      522.11      533.52      4.60 o
   2   6   5       69.52       64.84      1.63 o
   3   6   5        0.04        0.18      0.46 o
   4   6   5       32.32       26.82      0.82 o
   5   6   5        7.87       10.90      0.55 o
   6   6   5       19.19       21.69      0.73 o
  -2   7   5      148.16      147.95      2.22 o
  -1   7   5        0.33        0.37      0.51 o
   0   7   5        5.78        5.83      0.36 o
   1   7   5        0.05        0.18      0.26 o
   2   7   5       12.56       10.50      0.41 o
   3   7   5      263.04      278.47      3.14 o
   4   7   5       56.11       62.77      1.54 o
   5   7   5        0.01        0.38      0.57 o
   6   7   5       21.00       16.36      0.58 o
  -1   8   5        9.74        9.54      0.34 o
   0   8   5        7.57        8.03      0.35 o
   1   8   5       86.58       91.75      1.78 o
   2   8   5       34.65       39.61      1.06 o
   3   8   5        1.80        2.22      0.25 o
   4   8   5        6.44        7.34      0.33 o
   5   8   5        4.87        9.16      0.34 o
   6   8   5        0.05       -0.02      0.37 o
   0   9   5        0.15        0.34      0.18 o
   1   9   5        0.24        0.35      0.17 o
   2   9   5       12.92       11.52      0.36 o
   3   9   5       29.52       27.36      0.73 o
   4   9   5       13.16       12.18      0.37 o
   5   9   5        2.87        5.75      0.26 o
  -3  -7   6        0.70        0.74      0.18 o
  -2  -7   6        7.04        6.82      0.29 o
  -5  -6   6        4.06        4.37      0.32 o
  -4  -6   6        0.01        0.14      0.43 o
  -3  -6   6        5.83        5.57      0.38 o
  -2  -6   6        2.30        2.24      0.31 o
  -1  -6   6       26.30       25.75      0.78 o
   0  -6   6        1.10        0.83      0.17 o
   1  -6   6        0.54        0.44      0.12 o
  -5  -5   6       16.63       19.81      0.68 o
  -4  -5   6       29.99       30.04      0.83 o
  -3  -5   6       35.38       41.49      1.30 o
  -2  -5   6        0.19        0.00      0.74 o
  -1  -5   6        4.12        4.99      0.47 o
   0  -5   6        4.57        3.53      0.40 o
   1  -5   6       17.55       23.09      0.67 o
   2  -5   6        0.05       -0.04      0.31 o
  -6  -4   6       18.72       18.71      0.62 o
  -5  -4   6        0.22        0.71      0.40 o
  -4  -4   6        3.33        4.09      0.46 o
  -3  -4   6        3.54        1.93      0.45 o
  -2  -4   6       26.83       27.69      0.83 o
  -1  -4   6      217.50      219.95      3.66 o
   0  -4   6        1.91        2.69      0.37 o
   1  -4   6        1.79        1.99      0.35 o
   2  -4   6        7.11        8.65      0.42 o
   3  -4   6        0.51        0.58      0.24 o
  -6  -3   6       17.05       15.97      0.50 o
  -5  -3   6        6.05        5.70      0.42 o
  -4  -3   6       88.45       64.53      1.90 o
  -3  -3   6       85.71       68.15      1.92 o
  -2  -3   6       33.03       30.44      0.89 o
  -1  -3   6        3.20        3.53      0.39 o
   0  -3   6       14.48       12.57      0.49 o
   1  -3   6      166.82      162.87      2.66 o
   2  -3   6        0.24        0.44      0.53 o
   3  -3   6        0.39        0.45      0.56 o
   4  -3   6        7.23        8.08      0.35 o
  -6  -2   6       16.19       12.54      0.38 o
  -5  -2   6       17.53       16.53      0.50 o
  -4  -2   6      137.79      104.15      2.04 o
  -3  -2   6        2.45        1.78      0.30 o
  -2  -2   6      154.67      136.31      2.28 o
  -1  -2   6      697.82      509.84      4.24 o
   0  -2   6       67.48       58.88      1.44 o
   1  -2   6       42.52       39.87      1.09 o
   2  -2   6        5.05        5.32      0.38 o
   3  -2   6       57.06       56.45      1.52 o
   4  -2   6        3.72        5.04      0.42 o
  -6  -1   6        3.25        4.90      0.25 o
  -5  -1   6       37.03       53.56      1.52 o
  -4  -1   6      210.84      282.90      3.56 o
  -3  -1   6      125.69      163.14      2.61 o
  -2  -1   6      152.19      174.17      2.47 o
  -1  -1   6       12.04       17.09      0.51 o
   0  -1   6      578.17      704.26      4.74 o
   1  -1   6      414.16      386.77      3.78 o
   2  -1   6       28.95       20.72      0.59 o
   3  -1   6       19.35       16.79      0.60 o
   4  -1   6        4.77        4.85      0.45 o
   5  -1   6        1.34        1.87      0.33 o
  -6   0   6        0.89        0.66      0.17 o
  -5   0   6       16.29       20.27      0.60 o
  -4   0   6      357.94      376.40      4.39 o
  -3   0   6      144.28      160.90      2.76 o
  -2   0   6       47.43       40.17      1.12 o
  -1   0   6      234.19      244.49      2.59 o
   0   0   6       97.12       77.60      1.46 o
   1   0   6      465.12      429.15      3.29 o
   2   0   6        4.56        4.92      0.34 o
   3   0   6      213.89      193.01      3.10 o
   4   0   6        0.50        0.76      0.34 o
   5   0   6        9.50       10.33      0.47 o
  -6   1   6       16.29       23.92      0.65 o
  -5   1   6       33.26       47.19      1.25 o
  -4   1   6      334.79      490.62      5.28 o
  -3   1   6     1051.21     1602.83      9.40 o
  -2   1   6      327.41      464.93      4.41 o
  -1   1   6        5.38        7.76      0.58 o
   0   1   6     1102.55     1359.82      5.81 o
   1   1   6      143.99      138.36      1.88 o
   2   1   6      350.25      290.57      3.15 o
   3   1   6        5.49        4.77      0.42 o
   4   1   6        5.96        4.21      0.48 o
   5   1   6       28.92       24.60      0.69 o
   6   1   6        1.17        1.63      0.29 o
  -5   2   6        8.45        6.68      0.34 o
  -4   2   6       47.68       33.39      1.01 o
  -3   2   6       87.94       73.25      2.01 o
  -2   2   6       97.18       75.71      1.79 o
  -1   2   6      521.35      411.73      3.66 o
   0   2   6      132.69      119.59      1.91 o
   1   2   6      120.32      120.71      1.85 o
   2   2   6       40.00       39.31      1.04 o
   3   2   6       62.47       63.04      1.64 o
   4   2   6       47.83       57.98      1.74 o
   5   2   6        2.89        3.03      0.35 o
   6   2   6        4.17        3.33      0.26 o
  -5   3   6        2.69        1.87      0.21 o
  -4   3   6       80.36       54.66      1.45 o
  -3   3   6      663.28      497.65      5.14 o
  -2   3   6       50.33       45.91      1.30 o
  -1   3   6        6.01        3.59      0.31 o
   0   3   6      149.93      131.67      2.03 o
   1   3   6       62.66       57.02      1.35 o
   2   3   6      916.60     1047.13      6.10 o
   3   3   6       47.65       60.68      1.69 o
   4   3   6        3.44        5.35      0.41 o
   5   3   6       44.18       52.35      1.50 o
   6   3   6        0.24        0.19      0.30 o
  -4   4   6        8.47       11.75      0.50 o
  -3   4   6        9.60       11.76      0.56 o
  -2   4   6       52.69       65.70      1.69 o
  -1   4   6      793.98      930.55      6.32 o
   0   4   6      146.18      190.29      2.64 o
   1   4   6      147.22      118.28      2.11 o
   2   4   6       32.84       27.20      0.81 o
   3   4   6       15.76       14.80      0.62 o
   4   4   6      308.59      272.73      4.26 o
   5   4   6       40.67       33.56      1.03 o
   6   4   6        6.88        9.53      0.36 o
  -4   5   6        2.40        1.64      0.27 o
  -3   5   6      190.77      234.77      3.43 o
  -2   5   6       36.10       34.47      1.04 o
  -1   5   6       20.81       21.89      0.62 o
   0   5   6       18.12       20.66      0.68 o
   1   5   6       87.63       79.80      1.83 o
   2   5   6      541.50      551.08      4.91 o
   3   5   6      124.74      139.17      2.78 o
   4   5   6        1.09       -0.24      0.87 o
   5   5   6        0.58        1.79      0.53 o
   6   5   6        1.63        2.46      0.36 o
  -3   6   6        1.62        1.48      0.36 o
  -2   6   6       10.56       12.02      0.37 o
  -1   6   6      201.54      232.33      9.55 o
   0   6   6        5.73        5.05      0.62 o
   1   6   6      167.67      177.60     39.50 o
   2   6   6        1.31        1.90      0.26 o
   3   6   6       38.84       36.05      5.61 o
   4   6   6      251.76      334.75     77.76 o
   5   6   6       52.02       69.15     17.83 o
   6   6   6        6.68       21.75     12.53 o
  -2   7   6       23.11       26.57      0.80 o
  -1   7   6       14.84       22.01      0.65 o
   0   7   6       48.62       61.59      1.70 o
   1   7   6        2.10        2.80      0.33 o
   2   7   6       56.42       50.51      1.50 o
   3   7   6       90.88       77.53      1.81 o
   4   7   6        1.07        0.70      0.31 o
   5   7   6       15.17       12.67      0.53 o
   6   7   6        6.75        7.02      0.44 o
  -1   8   6       24.47       26.61      0.76 o
   0   8   6       63.75       85.69      1.64 o
   1   8   6       28.41       30.31      0.95 o
   2   8   6        1.86        2.59      0.30 o
   3   8   6       34.23       32.77      0.91 o
   4   8   6       11.06       13.65      0.42 o
   5   8   6       14.87       24.29      0.73 o
   6   8   6        2.33        1.68      0.25 o
   0   9   6       10.75       11.68      0.35 o
   1   9   6        3.83        5.25      0.26 o
   2   9   6        1.28        2.33      0.22 o
   3   9   6       19.35       28.65      0.83 o
   4   9   6        0.06       -0.07      0.28 o
   5   9   6        3.19        4.32      0.22 o
  -4  -6   7        1.80        1.32      0.21 o
  -3  -6   7       17.67       19.64      0.61 o
  -2  -6   7       10.58       11.57      0.40 o
  -1  -6   7        1.71        1.95      0.19 o
   0  -6   7        0.06        0.18      0.19 o
  -5  -5   7       15.02       20.07      0.59 o
  -4  -5   7        0.04       -0.09      0.42 o
  -3  -5   7       12.51       12.80      0.50 o
  -2  -5   7        2.10        2.48      0.33 o
  -1  -5   7       12.76       13.36      0.48 o
   0  -5   7       59.33       51.05      1.25 o
   1  -5   7        1.93        1.60      0.17 o
  -5  -4   7       11.84       12.02      0.53 o
  -4  -4   7        3.01        2.96      0.41 o
  -3  -4   7       66.43       67.73      1.98 o
  -2  -4   7        2.40        2.68      0.41 o
  -1  -4   7        7.46        9.98      0.53 o
   0  -4   7        1.08        1.14      0.31 o
   1  -4   7        9.12       10.43      0.42 o
   2  -4   7       29.11       31.35      0.86 o
  -6  -3   7        2.97        2.42      0.24 o
  -5  -3   7        7.80        7.20      0.44 o
  -4  -3   7        6.88        8.15      0.49 o
  -3  -3   7      207.22      191.47      3.23 o
  -2  -3   7        9.80       11.94      0.56 o
  -1  -3   7       32.36       32.69      0.97 o
   0  -3   7      108.15       97.04      2.17 o
   1  -3   7       20.76       24.35      0.73 o
   2  -3   7       16.45       17.52      0.54 o
   3  -3   7        0.10       -0.42      0.42 o
  -6  -2   7       42.74       54.33      1.09 o
  -5  -2   7        0.15        0.54      0.27 o
  -4  -2   7       65.31       57.15      1.65 o
  -3  -2   7      281.60      242.84      3.34 o
  -2  -2   7      284.76      276.33      3.46 o
  -1  -2   7      124.97      107.62      2.12 o
   0  -2   7        0.87        0.84      0.26 o
   1  -2   7       87.72       89.92      1.91 o
   2  -2   7       76.07       70.54      1.74 o
   3  -2   7       34.11       32.94      1.01 o
   4  -2   7        2.99        4.42      0.33 o
  -6  -1   7        7.04        5.65      0.23 o
  -5  -1   7        7.37        7.19      0.34 o
  -4  -1   7        6.22        6.13      0.37 o
  -3  -1   7      300.98      208.57      2.89 o
  -2  -1   7      176.82      151.63      2.31 o
  -1  -1   7       26.40       18.94      0.55 o
   0  -1   7       19.11       15.37      0.43 o
   1  -1   7       55.99       46.57      1.26 o
   2  -1   7       75.37       70.97      1.71 o
   3  -1   7        4.02        3.68      0.39 o
   4  -1   7       14.68       15.88      0.56 o
   5  -1   7        1.21        1.80      0.23 o
  -6   0   7       37.42       49.64      0.91 o
  -5   0   7       55.06       89.00      1.84 o
  -4   0   7       18.34       28.54      0.80 o
  -3   0   7      427.30      676.48      5.79 o
  -2   0   7     1049.22     1449.02      7.76 o
  -1   0   7      184.88      239.49      2.77 o
   0   0   7        0.24        0.39      0.39 o
   1   0   7       77.44       78.13      1.68 o
   2   0   7       10.93       12.98      0.50 o
   3   0   7      241.27      159.19      2.82 o
   4   0   7        0.06       -0.04      0.63 o
   5   0   7        0.03        0.11      0.26 o
  -5   1   7       42.11       46.45      1.30 o
  -4   1   7       18.67       23.01      0.69 o
  -3   1   7        0.25       -0.66      0.71 o
  -2   1   7       13.32       20.72      0.63 o
  -1   1   7      207.99      235.90      2.86 o
   0   1   7      905.89      964.08      5.32 o
   1   1   7      130.59      109.37      1.70 o
   2   1   7        1.87        1.96      0.27 o
   3   1   7       14.34       13.70      0.52 o
   4   1   7        1.11        1.45      0.34 o
   5   1   7       31.43       37.61      1.05 o
  -5   2   7       54.17       69.40      1.43 o
  -4   2   7       10.81       16.27      0.65 o
  -3   2   7       55.13       83.25      2.32 o
  -2   2   7      725.76      976.87      7.15 o
  -1   2   7       88.92      103.15      2.11 o
   0   2   7        0.39        0.58      0.31 o
   1   2   7        9.69       10.58      0.40 o
   2   2   7       69.44       55.42      1.49 o
   3   2   7      503.53      378.34      4.30 o
   4   2   7       30.69       26.48      0.80 o
   5   2   7        0.40       -0.43      0.55 o
   6   2   7        0.37        0.48      0.21 o
  -5   3   7       24.48       11.39      0.35 o
  -4   3   7        4.89        4.05      0.39 o
  -3   3   7       95.37       62.86      1.71 o
  -2   3   7      183.42      120.59      2.52 o
  -1   3   7       94.39       80.03      1.82 o
   0   3   7      810.45      717.40      5.12 o
   1   3   7       40.43       49.91      1.44 o
   2   3   7      419.50      464.67      4.32 o
   3   3   7       19.63       19.64      0.60 o
   4   3   7       50.43       57.84      1.53 o
   5   3   7      146.97      179.13      2.62 o
   6   3   7       18.65       19.39      0.61 o
  -4   4   7        9.45        3.97      0.33 o
  -3   4   7        0.47        0.84      0.37 o
  -2   4   7      253.95      159.62      2.99 o
  -1   4   7      512.21      347.13      3.99 o
   0   4   7       89.43       82.02      1.82 o
   1   4   7      167.34      168.26      2.61 o
   2   4   7       36.23       44.70      1.30 o
   3   4   7      288.97      426.57      4.77 o
   4   4   7      127.48      208.93      3.43 o
   5   4   7        0.28        0.52      0.60 o
   6   4   7        9.74       16.54      0.50 o
  -4   5   7       10.99       14.23      0.40 o
  -3   5   7       48.82       62.42      1.76 o
  -2   5   7        8.64        9.76      0.54 o
  -1   5   7       35.22       41.35      1.25 o
   0   5   7      214.97      282.05      3.71 o
   1   5   7      152.17      115.70      2.36 o
   2   5   7      469.85      391.94      4.67 o
   3   5   7        6.73        6.27      0.51 o
   4   5   7       68.87       51.90      1.47 o
   5   5   7       83.78       59.98      1.80 o
   6   5   7       18.16        9.69      0.39 o
  -3   6   7        8.16       10.98      0.43 o
  -2   6   7       22.28       25.49      0.76 o
  -1   6   7      147.67      161.69      2.91 o
   0   6   7       40.72       53.94      1.49 o
   1   6   7      223.23      192.09      3.15 o
   2   6   7       11.67        9.52      0.55 o
   3   6   7       18.71       18.37      0.69 o
   4   6   7      124.00      128.61      2.94 o
   5   6   7        0.76        0.44      0.77 o
   6   6   7        7.13        6.54      0.33 o
  -2   7   7       59.22       76.32      4.23 o
  -1   7   7       21.28       22.95      0.48 o
   0   7   7       42.17       59.60      7.48 o
   1   7   7      254.60      269.08     66.91 o
   2   7   7      106.68      114.31     28.30 o
   3   7   7       12.48       15.40      4.19 o
   4   7   7       70.51       64.84     18.31 o
   5   7   7        0.11        0.80      0.26 o
   6   7   7       11.10       12.51     10.15 o
  -1   8   7       15.39       20.44      0.61 o
   0   8   7       12.86       15.08      0.49 o
   1   8   7       54.18       50.38      1.44 o
   2   8   7       14.72       14.95      0.49 o
   3   8   7       14.86       15.30      0.46 o
   4   8   7       21.58       20.74      0.63 o
   5   8   7        0.21        0.29      0.22 o
   1   9   7       46.63       55.69      1.14 o
   2   9   7        4.94        6.17      0.29 o
   3   9   7       13.98       19.25      0.60 o
   4   9   7       16.25       18.32      0.53 o
  -4  -5   8        1.13        1.01      0.23 o
  -3  -5   8        5.39        5.41      0.31 o
  -2  -5   8       19.39       21.25      0.63 o
  -1  -5   8        1.97        2.12      0.22 o
   0  -5   8        8.70        7.94      0.27 o
  -5  -4   8        1.04        0.95      0.28 o
  -4  -4   8        1.06        0.10      0.57 o
  -3  -4   8        2.47        2.49      0.33 o
  -2  -4   8       73.96       73.42      1.77 o
  -1  -4   8        8.36        9.08      0.41 o
   0  -4   8        3.49        2.89      0.27 o
   1  -4   8        0.13        0.31      0.16 o
   2  -4   8        3.50        3.90      0.18 o
  -5  -3   8       44.96       44.23      1.17 o
  -4  -3   8        8.16        6.97      0.47 o
  -3  -3   8       17.92       17.02      0.65 o
  -2  -3   8      104.47      113.66      2.48 o
  -1  -3   8      141.19      150.64      2.73 o
   0  -3   8       86.85       83.39      1.93 o
   1  -3   8        0.02        0.22      0.23 o
   2  -3   8        2.25        2.09      0.24 o
   3  -3   8        8.80       10.33      0.33 o
  -5  -2   8        5.22        4.66      0.37 o
  -4  -2   8       21.40       21.98      0.70 o
  -3  -2   8       11.22       14.40      0.56 o
  -2  -2   8       29.97       27.61      0.79 o
  -1  -2   8       46.53       45.06      1.32 o
   0  -2   8       10.70        9.16      0.42 o
   1  -2   8      126.23      140.61      2.33 o
   2  -2   8       17.29       19.73      0.57 o
   3  -2   8       15.45       16.81      0.53 o
  -5  -1   8       27.78       34.50      0.99 o
  -4  -1   8       88.85       82.00      2.01 o
  -3  -1   8        0.14        0.26      0.50 o
  -2  -1   8      103.84       93.01      2.07 o
  -1  -1   8      444.70      358.86      3.68 o
   0  -1   8       32.90       30.53      0.93 o
   1  -1   8        0.27        0.00      0.41 o
   2  -1   8        0.76        0.89      0.24 o
   3  -1   8        0.05        0.25      0.45 o
   4  -1   8       97.80      111.59      1.90 o
  -5   0   8        6.02        5.49      0.28 o
  -4   0   8       30.30       22.32      0.68 o
  -3   0   8       51.49       42.55      1.27 o
  -2   0   8      137.01      114.68      2.15 o
  -1   0   8       47.35       34.12      0.98 o
   0   0   8       74.23       57.24      1.41 o
   1   0   8      567.60      522.96      4.06 o
   2   0   8       31.31       29.39      0.88 o
   3   0   8        6.97        8.18      0.40 o
   4   0   8        3.16        4.08      0.34 o
   5   0   8        8.14        8.63      0.36 o
  -5   1   8       10.00        9.43      0.35 o
  -4   1   8      106.39      171.96      2.85 o
  -3   1   8       12.03       16.47      0.63 o
  -2   1   8        0.69        1.60      0.36 o
  -1   1   8      459.76      626.54      5.08 o
   0   1   8      359.92      454.66      4.02 o
   1   1   8       36.87       42.05      1.11 o
   2   1   8       55.01       45.20      1.31 o
   3   1   8       22.87       17.20      0.55 o
   4   1   8      168.45      110.45      2.22 o
   5   1   8       16.02       15.31      0.46 o
  -5   2   8        3.89        4.32      0.25 o
  -4   2   8        1.87        1.91      0.36 o
  -3   2   8        2.41        2.45      0.42 o
  -2   2   8      349.85      346.38      4.32 o
  -1   2   8      335.12      336.39      3.89 o
   0   2   8        0.77        1.01      0.34 o
   1   2   8      509.56      591.15      4.76 o
   2   2   8       11.94       11.10      0.45 o
   3   2   8      251.64      257.10      3.45 o
   4   2   8        7.62        6.37      0.45 o
   5   2   8       29.44       30.96      0.89 o
  -4   3   8       23.64       29.09      0.89 o
  -3   3   8        0.60        1.28      0.40 o
  -2   3   8        0.15        2.73      0.46 o
  -1   3   8      162.28      224.88      3.36 o
   0   3   8      743.47      933.95      6.47 o
   1   3   8      300.38      257.19      3.36 o
   2   3   8      247.60      198.50      3.17 o
   3   3   8        3.04        3.18      0.43 o
   4   3   8       83.07       56.14      1.58 o
   5   3   8       71.24       52.10      1.45 o
   6   3   8        0.65        0.27      0.19 o
  -4   4   8        0.39        0.09      0.34 o
  -3   4   8       65.07       42.78      1.31 o
  -2   4   8      239.80      150.72      2.97 o
  -1   4   8        6.46        4.29      0.42 o
   0   4   8      112.69      103.00      2.21 o
   1   4   8      284.62      322.21      3.79 o
   2   4   8      382.17      424.39      4.64 o
   3   4   8      380.78      525.18      5.40 o
   4   4   8       11.88       16.16      0.61 o
   5   4   8       48.06       59.76      1.56 o
   6   4   8        8.77        9.44      0.30 o
  -3   5   8        4.25        2.92      0.32 o
  -2   5   8       13.24        7.81      0.50 o
  -1   5   8       14.25       11.58      0.55 o
   0   5   8      134.07      144.99      2.69 o
   1   5   8       55.84       69.38      1.91 o
   2   5   8      379.81      484.23      5.03 o
   3   5   8       22.41       46.45      1.36 o
   4   5   8        1.31        1.53      0.42 o
   5   5   8       66.07      120.51      2.25 o
   6   5   8        0.01        0.69      0.16 o
  -3   6   8       33.33       42.56      1.05 o
  -2   6   8       70.16       86.61      2.04 o
  -1   6   8      237.04      306.17      4.05 o
   0   6   8       17.27       21.54      0.67 o
   1   6   8       83.63       68.29      2.01 o
   2   6   8      346.95      243.75      3.83 o
   3   6   8       83.59       56.62      1.71 o
   4   6   8       20.36       13.67      0.68 o
   5   6   8       53.90       25.26      0.75 o
   6   6   8        2.35        1.20      0.17 o
  -2   7   8        0.96        0.77      0.22 o
  -1   7   8       54.46       68.99      1.72 o
   0   7   8       21.31       34.71      1.02 o
   1   7   8       70.73       62.23      1.80 o
   2   7   8       79.55       60.07      1.61 o
   3   7   8        4.12        3.38      0.45 o
   4   7   8       26.06       23.62      0.72 o
   5   7   8        4.79        4.49      0.33 o
  -1   8   8       69.68       91.37      2.39 o
   0   8   8        0.75        1.91      0.20 o
   1   8   8        0.40        0.47      0.25 o
   2   8   8       54.85       58.63     18.34 o
   3   8   8        0.65        1.72      0.69 o
   4   8   8       13.96       15.46      6.63 o
   5   8   8       10.76        8.58      3.89 o
   1   9   8       52.84       50.61      1.02 o
   2   9   8        0.36       -0.35      0.35 o
   3   9   8        0.13        0.02      0.29 o
   4   9   8       26.33       21.74      0.58 o
  -2  -5   9        3.26        3.84      0.24 o
  -1  -5   9        7.05        6.24      0.26 o
  -4  -4   9       14.61       15.37      0.44 o
  -3  -4   9        5.59        5.91      0.35 o
  -2  -4   9        0.51        0.59      0.25 o
  -1  -4   9       13.99       14.70      0.44 o
   0  -4   9       43.06       35.58      0.90 o
   1  -4   9       35.81       39.48      0.72 o
  -5  -3   9        7.50        6.99      0.34 o
  -4  -3   9        1.95        1.80      0.31 o
  -3  -3   9       22.16       24.92      0.69 o
  -2  -3   9       22.41       21.76      0.66 o
  -1  -3   9        3.11        3.60      0.33 o
   0  -3   9        8.51        6.41      0.33 o
   1  -3   9        0.23        0.27      0.29 o
   2  -3   9       54.51       49.58      0.90 o
  -5  -2   9       22.54       23.34      0.65 o
  -4  -2   9        0.46        0.31      0.57 o
  -3  -2   9       58.36       63.75      1.65 o
  -2  -2   9       14.03       15.44      0.57 o
  -1  -2   9        4.15        3.98      0.37 o
   0  -2   9      158.25      144.84      2.40 o
   1  -2   9        3.74        4.20      0.31 o
   2  -2   9        3.54        4.10      0.27 o
   3  -2   9        1.32        1.45      0.23 o
  -5  -1   9       21.76       23.87      0.69 o
  -4  -1   9        5.00        6.07      0.42 o
  -3  -1   9        5.38        4.73      0.44 o
  -2  -1   9       50.84       45.03      1.42 o
  -1  -1   9      196.77      190.41      2.95 o
   0  -1   9       37.19       35.48      1.05 o
   1  -1   9        1.00        1.25      0.25 o
   2  -1   9      151.61      157.82      2.36 o
   3  -1   9        1.38        1.46      0.27 o
   4  -1   9        1.92        2.52      0.26 o
  -5   0   9        8.97        9.01      0.36 o
  -4   0   9       84.02       91.82      1.99 o
  -3   0   9      107.63      108.73      2.40 o
  -2   0   9       11.13       11.05      0.50 o
  -1   0   9        3.15        2.81      0.34 o
   0   0   9      228.54      189.21      2.65 o
   1   0   9      170.55      176.88      2.51 o
   2   0   9       64.41       67.25      1.64 o
   3   0   9       18.68       17.51      0.53 o
   4   0   9        3.10        3.72      0.31 o
  -5   1   9        0.57        0.56      0.17 o
  -4   1   9        7.13        7.75      0.37 o
  -3   1   9        7.31        6.30      0.40 o
  -2   1   9        4.41        5.32      0.38 o
  -1   1   9      481.29      422.11      4.05 o
   0   1   9       49.59       42.26      1.26 o
   1   1   9       59.94       64.13      1.53 o
   2   1   9      176.96      183.23      2.69 o
   3   1   9       28.96       32.39      0.97 o
   4   1   9       84.03       95.33      1.84 o
   5   1   9        4.21        4.79      0.28 o
  -4   2   9      188.31      193.55      2.65 o
  -3   2   9       19.87       28.43      0.87 o
  -2   2   9        0.80        1.05      0.34 o
  -1   2   9       16.60       26.43      0.81 o
   0   2   9       26.76       38.53      1.08 o
   1   2   9      239.63      239.30      3.25 o
   2   2   9      186.76      164.38      2.89 o
   3   2   9      107.18       86.02      2.23 o
   4   2   9        0.17       -0.07      0.52 o
   5   2   9        3.22        1.66      0.25 o
  -4   3   9       17.53       15.32      0.44 o
  -3   3   9        0.37        0.63      0.37 o
  -2   3   9      139.09      139.10      2.84 o
  -1   3   9      531.58      521.42      5.14 o
   0   3   9      204.86      225.76      3.20 o
   1   3   9      104.15      128.39      2.47 o
   2   3   9      181.07      242.76      3.58 o
   3   3   9      187.75      209.44      3.26 o
   4   3   9      150.25      167.34      2.70 o
   5   3   9       13.34       13.06      0.41 o
  -4   4   9       76.21       60.00      1.12 o
  -3   4   9       42.22       42.25      1.25 o
  -2   4   9        7.24       14.65      0.66 o
  -1   4   9        7.03       11.44      0.54 o
   0   4   9      183.49      243.35      3.53 o
   1   4   9       25.74       21.16      0.65 o
   2   4   9        0.09        0.66      0.74 o
   3   4   9      167.32      111.23      2.64 o
   4   4   9        2.81        1.84      0.43 o
   5   4   9        7.47        5.69      0.35 o
  -3   5   9        1.77        1.03      0.22 o
  -2   5   9       34.43       24.29      0.71 o
  -1   5   9      150.48      111.09      2.44 o
   0   5   9      470.36      426.47      4.65 o
   1   5   9       11.76       13.99      0.55 o
   2   5   9       30.54       40.06      1.22 o
   3   5   9      109.86      153.67      2.96 o
   4   5   9       14.03       15.50      0.62 o
   5   5   9       19.66       27.72      0.84 o
  -2   6   9       33.65       16.75      0.51 o
  -1   6   9       17.61       13.87      0.52 o
   0   6   9      119.99       98.03      2.20 o
   1   6   9       18.15       26.56      0.83 o
   2   6   9      194.69      260.22      3.62 o
   3   6   9       10.04       12.83      0.55 o
   4   6   9        3.42        7.18      0.45 o
   5   6   9       33.83       57.95      1.31 o
  -1   7   9        3.12        3.70      0.30 o
   0   7   9      118.91      159.66      2.57 o
   1   7   9        8.40        7.90      0.44 o
   2   7   9       14.65        8.31      0.50 o
   3   7   9       12.50        8.89      0.48 o
   4   7   9       32.11       14.84      0.56 o
   5   7   9       10.02        3.55      0.27 o
   0   8   9        2.39        2.34      0.25 o
   1   8   9        3.01        4.20      0.31 o
   2   8   9       76.97       61.21      1.58 o
   3   8   9        5.58        5.49      0.35 o
   4   8   9        6.71        4.12      0.31 o
   2   9   9        3.96        2.72      0.24 o
   3   9   9        0.52        0.63      0.48 o
  -2  -4  10       11.71       13.20      0.38 o
  -1  -4  10        9.40       10.45      0.32 o
  -4  -3  10        8.58        8.13      0.33 o
  -3  -3  10        4.00        4.27      0.29 o
  -2  -3  10       21.38       22.47      0.67 o
  -1  -3  10       10.05        9.24      0.37 o
   0  -3  10        1.17        1.17      0.17 o
   1  -3  10       50.83       59.90      0.95 o
  -4  -2  10       12.60       12.38      0.48 o
  -3  -2  10        4.28        4.27      0.38 o
  -2  -2  10        0.20        0.97      0.31 o
  -1  -2  10        8.26        7.71      0.39 o
   0  -2  10       80.60       67.87      1.43 o
   1  -2  10        0.38        0.17      0.32 o
   2  -2  10       10.47        9.56      0.30 o
  -4  -1  10        0.64        0.48      0.30 o
  -3  -1  10      109.42      105.01      2.33 o
  -2  -1  10       56.50       62.43      1.84 o
  -1  -1  10        4.03        4.05      0.38 o
   0  -1  10        4.28        3.61      0.32 o
   1  -1  10       65.25       81.15      1.63 o
   2  -1  10       39.24       42.39      1.11 o
   3  -1  10       12.00       16.25      0.47 o
  -4   0  10        4.04        3.87      0.33 o
  -3   0  10       13.34       20.03      0.65 o
  -2   0  10        8.26        8.32      0.52 o
  -1   0  10       27.49       27.28      0.86 o
   0   0  10      289.27      280.44      3.38 o
   1   0  10       11.97       12.85      0.46 o
   2   0  10       30.08       30.15      0.94 o
   3   0  10       17.78       20.77      0.62 o
  -4   1  10        0.31        0.36      0.25 o
  -3   1  10      199.87      231.93      3.23 o
  -2   1  10        0.32        0.52      0.53 o
  -1   1  10        0.75        1.10      0.26 o
   0   1  10       31.29       26.90      0.78 o
   1   1  10        3.77        5.02      0.34 o
   2   1  10       44.85       52.99      1.48 o
   3   1  10        9.43       10.89      0.46 o
   4   1  10       21.90       22.65      0.68 o
  -4   2  10      120.12      104.59      1.59 o
  -3   2  10       34.10       32.95      1.03 o
  -2   2  10        0.84        0.45      0.49 o
  -1   2  10       95.11       83.48      1.82 o
   0   2  10      395.60      334.09      3.52 o
   1   2  10      293.23      307.81      3.43 o
   2   2  10       13.63       16.30      0.52 o
   3   2  10       15.83       19.06      0.58 o
   4   2  10       19.42       23.93      0.70 o
  -4   3  10        3.29        2.97      0.21 o
  -3   3  10       77.17       78.32      1.84 o
  -2   3  10      175.15      282.89      3.74 o
  -1   3  10       21.60       41.43      1.29 o
   0   3  10        6.48        8.40      0.46 o
   1   3  10      204.35      168.28      2.86 o
   2   3  10       12.14       11.90      0.55 o
   3   3  10       63.74       52.02      1.57 o
   4   3  10       18.45        9.99      0.49 o
   5   3  10        0.05        0.00      0.31 o
  -3   4  10       13.05       10.41      0.42 o
  -2   4  10       12.50       12.31      0.53 o
  -1   4  10        6.44        9.40      0.53 o
   0   4  10       28.24       30.60      0.94 o
   1   4  10      372.63      462.94      4.73 o
   2   4  10       10.06       13.33      0.58 o
   3   4  10        6.99        8.83      0.56 o
   4   4  10        5.12        5.95      0.40 o
   5   4  10        0.88        0.77      0.20 o
  -3   5  10        0.45        0.21      0.33 o
  -2   5  10      200.42      166.22      2.55 o
  -1   5  10       84.93      128.88      2.51 o
   0   5  10      101.80      127.73      2.52 o
   1   5  10       27.22       15.44      0.57 o
   2   5  10       16.72       12.02      0.58 o
   3   5  10      231.57      128.67      2.70 o
   4   5  10        5.89        3.47      0.40 o
   5   5  10        4.14        1.62      0.25 o
  -2   6  10       11.42        4.99      0.28 o
  -1   6  10        0.70        0.37      0.25 o
   0   6  10       96.61      100.78      2.01 o
   1   6  10      132.15      158.81      2.56 o
   2   6  10       69.21       86.70      1.97 o
   3   6  10       42.46       55.91      1.59 o
   4   6  10        0.16       -0.24      0.48 o
   5   6  10       37.36       41.84      0.87 o
  -1   7  10        1.43        0.72      0.19 o
   0   7  10       24.54       30.88      0.84 o
   1   7  10       12.26       18.53      0.52 o
   2   7  10        1.41        1.10      0.27 o
   3   7  10       78.28      118.90      2.03 o
   4   7  10        8.73       11.87      0.39 o
   0   8  10       46.45       62.85      1.02 o
   1   8  10        5.89        3.62      0.27 o
   2   8  10       33.96       19.01      0.57 o
   3   8  10        1.97        0.38      0.39 o
  -2  -3  11        2.41        2.55      0.21 o
  -1  -3  11        0.46        0.31      0.17 o
  -3  -2  11        0.68        0.56      0.21 o
  -2  -2  11       47.30       51.52      1.30 o
  -1  -2  11       12.27       12.11      0.39 o
   0  -2  11        0.04        0.14      0.17 o
   1  -2  11        6.62        7.97      0.25 o
  -4  -1  11       39.88       34.24      0.96 o
  -3  -1  11       27.53       27.72      0.79 o
  -2  -1  11       12.81       15.36      0.55 o
  -1  -1  11        4.97        4.37      0.36 o
   0  -1  11       14.67       13.24      0.44 o
   1  -1  11       77.43       91.66      1.41 o
   2  -1  11       16.03       15.63      0.47 o
  -4   0  11       15.14       12.55      0.40 o
  -3   0  11        0.34        0.37      0.52 o
  -2   0  11       80.50       67.44      1.84 o
  -1   0  11       14.94       17.07      0.56 o
   0   0  11        5.05        5.03      0.38 o
   1   0  11        4.40        5.38      0.33 o
   2   0  11       20.27       24.01      0.67 o
   3   0  11       14.32       19.50      0.61 o
  -4   1  11        2.84        3.81      0.26 o
  -3   1  11      234.56      287.09      3.28 o
  -2   1  11       27.72       31.24      0.89 o
  -1   1  11        1.54        0.34      0.54 o
   0   1  11       14.74       18.76      0.56 o
   1   1  11       73.02       82.11      1.74 o
   2   1  11      101.23      112.08      1.94 o
   3   1  11        1.46        2.43      0.27 o
  -3   2  11       12.43       14.39      0.47 o
  -2   2  11       23.10       23.16      0.65 o
  -1   2  11      257.21      238.11      3.09 o
   0   2  11       74.14       79.73      1.74 o
   1   2  11       47.12       50.87      1.45 o
   2   2  11       69.76       75.83      1.72 o
   3   2  11       12.31       16.83      0.51 o
   4   2  11       55.72       73.45      1.34 o
  -3   3  11      288.26      208.94      2.33 o
  -2   3  11        1.05        0.73      0.26 o
  -1   3  11       22.26       18.44      0.55 o
   0   3  11        0.25       -0.28      0.44 o
   1   3  11       37.03       47.76      1.37 o
   2   3  11      145.15      169.83      2.60 o
   3   3  11        6.43        8.64      0.41 o
   4   3  11       20.10       22.95      0.73 o
  -3   4  11       24.22       24.39      0.71 o
  -2   4  11        4.98        4.04      0.34 o
  -1   4  11      224.55      330.62      3.70 o
   0   4  11      109.63      155.44      2.57 o
   1   4  11      111.50       83.42      1.96 o
   2   4  11        1.73        1.34      0.39 o
   3   4  11        2.82        1.65      0.39 o
   4   4  11       99.49       48.97      1.39 o
  -2   5  11       39.58       32.92      0.87 o
  -1   5  11       43.09       42.95      1.12 o
   0   5  11        0.11        0.68      0.27 o
   1   5  11      232.53      301.80      3.44 o
   2   5  11      102.36      127.46      2.35 o
   3   5  11       65.88       86.22      1.92 o
   4   5  11       16.64       15.68      0.50 o
  -1   6  11       38.95       34.62      0.96 o
   0   6  11       11.57       14.46      0.45 o
   1   6  11       15.14        9.62      0.43 o
   2   6  11       18.36        9.36      0.43 o
   3   6  11       17.24        4.73      0.36 o
   4   6  11       50.78       16.63      0.52 o
   0   7  11        0.32        0.69      0.17 o
   1   7  11       48.44       58.01      1.16 o
   2   7  11        1.21        1.52      0.23 o
   3   7  11       12.18       15.19      0.48 o
  -2  -1  12        0.06        0.07      0.31 o
  -1  -1  12       11.35       10.43      0.35 o
   0  -1  12       22.77       19.65      0.57 o
   1  -1  12       12.05       14.63      0.41 o
  -3   0  12        1.35        1.14      0.23 o
  -2   0  12      212.67      184.73      2.49 o
  -1   0  12        6.58        6.01      0.34 o
   0   0  12        0.47        0.42      0.23 o
   1   0  12        0.11       -0.06      0.30 o
   2   0  12        2.25        1.62      0.16 o
  -3   1  12        0.11        0.19      0.39 o
  -2   1  12       18.06       16.04      0.50 o
  -1   1  12        0.16       -0.24      0.45 o
   0   1  12      148.24      125.70      2.01 o
   1   1  12       64.43       86.16      1.57 o
   2   1  12       36.86       47.41      1.07 o
  -3   2  12       17.41       18.40      0.50 o
  -2   2  12      224.48      254.34      2.87 o
  -1   2  12        8.64        9.44      0.39 o
   0   2  12       28.44       30.09      0.88 o
   1   2  12        0.14        0.35      0.37 o
   2   2  12       64.29       73.84      1.46 o
   3   2  12       37.67       44.11      1.05 o
  -2   3  12       25.64       30.81      0.86 o
  -1   3  12       19.28       17.94      0.52 o
   0   3  12      108.51      120.93      1.95 o
   1   3  12       26.12       27.22      0.85 o
   2   3  12       43.34       54.54      1.33 o
   3   3  12        1.68        2.99      0.28 o
  -2   4  12       17.91       14.02      0.40 o
  -1   4  12      107.01       88.09      1.53 o
   0   4  12       79.46       78.65      1.48 o
   1   4  12        2.32        2.14      0.25 o
   2   4  12      106.46      118.98      1.87 o
   3   4  12       37.44       44.32      1.11 o
  -1   5  12       28.69       25.27      0.73 o
   0   5  12       18.69       25.36      0.79 o
   1   5  12      107.23       60.04      1.40 o
   2   5  12        7.21        5.41      0.33 o
   3   5  12        0.00       -0.27      0.40 o
   0   6  12       28.22       36.92      0.91 o
   1   6  12        0.06        0.14      0.31 o
   2   6  12        6.07        7.31      0.34 o
   3   6  12        7.73        9.32      0.34 o
   2   7  12        0.88        0.56      0.17 o
  -1   1  13       71.27       54.92      1.14 o
   0   1  13       24.83       24.47      0.65 o
   1   1  13       30.49       41.10      0.81 o
  -1   2  13       13.37        9.84      0.34 o
   0   2  13       21.58       14.95      0.44 o
   1   2  13       21.54       26.89      0.74 o
  -1   3  13        0.93        0.95      0.20 o
   0   3  13      129.64      140.82      1.75 o
   1   3  13       70.01       82.55      1.32 o
   2   3  13        1.12        1.28      0.17 o
  -1   4  13        1.14        0.96      0.16 o
   0   4  13       17.78       20.51      0.59 o
   1   4  13        2.33        1.94      0.20 o
   2   4  13      163.68      164.98      1.72 o
   0   5  13      175.19      195.27      1.67 o
   1   5  13        7.94       11.62      0.34 o
   2   5  13        0.14       -0.11      0.25 o
 
